# Supplementary material for: Impact of serum calcium levels on the occurrence of sepsis and prognosis in hospitalized patients with concomitant psoriasis: a retrospective study based on the MIMIC-IV database
Source: Front Immunol. 2025 Jul 22;16:1621231. doi: 10.3389/fimmu.2025.1621231 (PMC12322502; doi:10.3389/fimmu.2025.1621231)
Supplement: Supplementary file 3 [file DataSheet1.csv]

subject_id	hadm_id	Age	Gender	race	admit_time	disch_time	is_dead	status_365	status_90	dead_time	is_hosp_dead	Hematocrit	Hemoglobin	Platelet	RDW	RBC	WBC	AnionGap	Calcium	Chloride	GLU	Potassium	Sodium	Creatinine	UN	BMI	Hypertension	T2DM	CHD	COPD	AKI	Sepsis	icu_intime	ICUstatus	survivaltimedead_time	survival_365	survivaltime_365	survival_90	survivaltime_90	survival_30	survivaltime_30	status_30	immunos	gc	first_creactive_protein
10004720	22081550	65	M	WHITE	2186-11-12 18:01:00	2186-11-17 18:30:00	1	1	1	2186-11-17	1	36.3	11.8	244.796729654549	14.6	4.01	15.5	14	8.4	99	151	4.2	136	0.2	14	21.25	1	0	0	0	1	1	2186-11-12 19:55:00	1	4	4	4	4	4	4	4	1	0	0	NA
10011189	29477116	59	M	OTHER	2188-02-24 22:15:00	2188-02-26 17:35:00	0	0	0	NA	0	38.7	13.1	221	12.6	4.16	5.6	14	8.7	104	100	4.4	141	0.8	24	27.2	1	0	0	0	0	0	NA	0	NA	365	365	90	90	30	30	0	0	0	NA
10021454	29492087	88	M	BLACK/AFRICAN AMERICAN	2125-03-17 00:41:00	2125-03-24 16:43:00	1	1	1	2125-03-24	1	38.6	12.4	166	13.7	3.99	8.6	17	8.8	107	254	3.7	140	1.1	20	28.3631551764587	1	0	0	0	1	0	2125-03-17 02:41:26	1	6	6	6	6	6	6	6	1	0	0	NA
10022041	28909879	64	M	OTHER	2187-05-18 17:08:00	2187-05-23 17:20:00	0	0	0	NA	0	33.9	11.4	275	13.1	3.25	9.1	13	8.3	108	99	3.7	141	0.6	12	28.3631551764587	1	0	0	0	0	0	2187-05-18 18:39:00	1	NA	365	365	90	90	30	30	0	0	0	NA
10026811	20162953	72	M	WHITE	2162-05-11 03:05:00	2162-05-23 19:11:00	0	0	0	NA	0	34.1	10.7	161	14.2	3.55	6.2	14	9.5	100	141	4.1	141	1.3	26	28.3631551764587	0	1	1	0	0	0	NA	0	NA	365	365	90	90	30	30	0	0	0	48.8
10027393	28164978	75	M	WHITE	2128-10-05 00:45:00	2128-10-23 14:01:00	1	1	1	2128-12-08	0	27.8	9.2	115	14.3	2.93	11.9	10	8.3	105	131	3.6	143	0.7	25	27.1	0	0	0	0	0	0	NA	0	63	63	63	63	63	63	30	0	0	0	NA
10049833	20762302	32	M	WHITE	2168-05-24 16:43:00	2168-05-30 12:05:00	0	0	0	NA	0	39.7	12.9	161	14	4.19	13.3	15	6.8	105	111	4.3	138	1.1	11	28.3631551764587	1	0	0	0	0	0	2168-05-24 16:44:07	1	NA	365	365	90	90	30	30	0	0	0	332
10061204	29875289	75	M	WHITE	2154-05-13 06:55:00	2154-05-16 15:00:00	0	0	0	NA	0	37.2	13	142	12.9	4.29	7.1	10	8.9	103	107	4	137	0.8	16	28.3631551764587	0	0	1	0	0	0	NA	0	NA	365	365	90	90	30	30	0	0	0	NA
10078008	27502571	72	M	WHITE	2166-02-17 09:12:00	2166-02-19 20:00:00	1	0	0	2167-12-29	0	32.2	10.7	238	15.5	3.35	12	19	9.7	96	174	5	139	1.35270535209262	43	28.3631551764587	0	0	1	0	0	0	NA	0	679	679	365	679	90	679	30	0	0	0	NA
10124885	20490662	62	M	WHITE	2146-05-17 18:17:00	2146-05-21	0	0	0	NA	0	46.5	15.1	189	13.2	5.38	6.1	14	9.6	107	109	4.6	147	1.5	28	29.45	0	0	1	0	0	0	NA	0	NA	365	365	90	90	30	30	0	0	0	NA
10128933	26425849	71	M	WHITE	2130-06-03 12:29:00	2130-06-05 14:49:00	0	0	0	NA	0	44.5	14.6	172	12.7	4.93	6.7	16	9.7	102	87	4.4	140	1.1	12	24	0	0	0	0	0	0	NA	0	NA	365	365	90	90	30	30	0	0	0	NA
10129815	23073694	74	F	WHITE	2135-01-21 20:08:00	2135-01-23 13:16:00	0	0	0	NA	0	34.5	12.2	200	13.4	3.88	7.1	13	9.4	105	110	3.3	143	0.9	17	32.6733944954128	1	0	1	0	0	0	NA	0	NA	365	365	90	90	30	30	0	0	0	NA
10135867	27407627	63	M	PATIENT DECLINED TO ANSWER	2141-12-30 16:49:00	2142-01-06 14:25:00	0	0	0	NA	0	42.5	14.1	210	13.8	4.87	17.4	13	8.6	103	164	3.9	136	0.7	16	23	0	0	1	0	1	0	2142-01-01 08:50:12	1	NA	365	365	90	90	30	30	0	0	0	NA
10136711	29267104	61	M	HISPANIC/LATINO - DOMINICAN	2151-05-24 01:04:00	2151-05-27 15:23:00	0	0	0	NA	0	29.8	10.3	181	13.2	3.78	14.5	14	8.6	106	200	4.2	137	2.2	46	34.2954545454545	0	1	0	0	0	0	NA	0	NA	365	365	90	90	30	30	0	0	0	NA
10154271	27602007	59	F	BLACK/AFRICAN AMERICAN	2147-05-18 23:09:00	2147-05-22 17:41:00	0	0	0	NA	0	41.7	13.4	246	15.8	5.04	9	17	8.7	107	97	4.1	144	1.2	23	28.3631551764587	0	0	1	0	0	0	NA	0	NA	365	365	90	90	30	30	0	0	0	NA
10164332	22266299	64	M	WHITE	2128-06-30 21:34:00	2128-07-03 17:00:00	0	0	0	NA	0	42.7	14.4	158	15.4	4.4	9.1	12	9.3	99	151	4.3	136	0.8	14	28.3631551764587	0	1	1	0	0	0	NA	0	NA	365	365	90	90	30	30	0	0	0	NA
10167212	20147637	48	F	WHITE	2155-01-13 19:14:00	2155-02-02 17:13:00	0	0	0	NA	0	29.9	10.1	68	13.6	2.81	6.9	15	7.2	103	116	4	138	0.5	5	28.3631551764587	1	0	0	0	1	0	2155-01-13 20:26:00	1	NA	365	365	90	90	30	30	0	0	0	NA
10174466	20307822	61	M	WHITE	2161-11-30 19:46:00	2161-12-03 12:00:00	0	0	0	NA	0	34.8	11.9	244	12.6	3.77	6	10	8.6	110	85	4.4	141	0.9	12	26.5	0	0	0	0	0	0	NA	0	NA	365	365	90	90	30	30	0	0	0	NA
10178417	29102298	83	M	WHITE	2186-03-15 15:23:00	2186-03-19 16:04:00	1	1	0	2186-06-17	0	29.5	9.7	136	17.2	2.6	12.1	23	8.6	93	98	5.1	135	1.48022489989832	33.8727939410003	23.9	0	0	1	0	0	0	NA	0	93	93	93	93	90	93	30	0	0	1	NA
10187977	22285474	69	M	WHITE	2154-09-18 06:15:00	2154-09-20 14:55:00	0	0	0	NA	0	36.5	12.4	161	13.2	3.81	9.8	12	8.9	100	216	3.8	136	0.9	17	28.3631551764587	1	1	0	0	0	0	NA	0	NA	365	365	90	90	30	30	0	0	0	NA
10192354	29026427	66	F	WHITE	2182-07-25 08:54:00	2182-07-29 15:42:00	0	0	0	NA	0	31.5	10.4	265	12.7	3.32	10.4	19	9.3	111	117	4.8	149	0.8	15	33.4	0	0	0	0	0	0	NA	0	NA	365	365	90	90	30	30	0	0	0	NA
10223157	20367171	83	F	WHITE	2188-02-14 18:20:00	2188-02-17 15:10:00	0	0	0	NA	0	32.8	10.9	180	12.7	3.53	5.4	12	8.8	99	95	3.9	136	0.8	22	27.70625	1	0	0	0	0	0	NA	0	NA	365	365	90	90	30	30	0	0	0	NA
10232449	21575085	75	M	WHITE	2166-11-13 19:38:00	2166-11-20 14:45:00	0	0	0	NA	0	31.2	10	43	13.2	3.28	1.5	12	8.7	105	93	3.6	140	1	21	26.35	1	0	1	0	0	0	NA	0	NA	365	365	90	90	30	30	0	0	0	NA
10235789	26541935	72	M	WHITE	2140-04-11 18:15:00	2140-04-15 15:20:00	1	1	1	2140-05-30	0	42.3	14.4	331	12.7	4.63	11.1	17	8.4	101	105	3.7	138	0.8	10	28.3631551764587	0	0	0	0	0	0	NA	0	48	48	48	48	48	48	30	0	0	0	NA
10245048	27996875	74	M	UNKNOWN	2152-06-14 13:42:00	2152-06-27 13:28:00	0	0	0	NA	0	42.9	14.5	151	13.8	4.61	10.3	14	9	104	101	4.5	139	1	15	27.85	1	0	1	0	1	1	2152-06-21 09:30:36	1	NA	365	365	90	90	30	30	0	0	0	NA
10245901	26532139	69	F	WHITE	2123-06-27	2123-07-04 15:22:00	0	0	0	NA	0	32	9.8	215	14.8	3.72	11.5	10	8.2	108	172	4.4	145	0.8	17	20.7166666666667	1	0	0	0	0	0	NA	0	NA	365	365	90	90	30	30	0	0	0	NA
10251337	27577234	64	M	WHITE	2159-08-13 22:17:00	2159-08-16 15:30:00	0	0	0	NA	0	35.6	12.2	127	13.7	3.85	5.4	18	8.5	100	108	4.3	141	1.1	16	35.36	1	0	0	0	0	0	NA	0	NA	365	365	90	90	30	30	0	0	0	NA
10254774	21124863	55	F	WHITE	2119-02-10 22:53:00	2119-03-11 15:45:00	0	0	0	NA	0	44.9	15.7	244	14.4	5.22	10.7	16	9.4	104	126	3.9	139	1.1	19	38.4	1	0	1	0	1	0	2119-02-22 12:33:39	1	NA	365	365	90	90	30	30	0	0	1	NA
10265711	23418220	63	F	WHITE	2154-02-25 00:54:00	2154-03-01 13:00:00	0	0	0	NA	0	33.1	11.3	341	13.2	3.63	7.1	12	9	103	76	3.7	138	0.5	3	28.3631551764587	1	0	0	0	0	0	NA	0	NA	365	365	90	90	30	30	0	0	0	NA
10266293	22471119	28	M	WHITE	2130-04-07 16:36:00	2130-04-12 16:45:00	0	0	0	NA	0	46.7	15.8	320	12.2	5.34	8.9	11	9.2	102	104	4	139	1.1	8	34.2	0	0	1	0	0	0	NA	0	NA	365	365	90	90	30	30	0	0	0	NA
10268404	21089404	47	M	WHITE	2119-11-07 21:08:00	2119-11-17 17:10:00	0	0	0	NA	0	28.3	9.2	135	12.2	2.63	6.6	18	8.9	97	147	4.7	138	1.17735245283948	27.3913164450703	22.28	0	0	0	1	0	0	NA	0	NA	365	365	90	90	30	30	0	1	1	NA
10270870	20453543	67	M	WHITE	2126-08-11 08:00:00	2126-08-17 15:18:00	0	0	0	NA	0	29.2	10	200	14	3.44	9.4	10	8.5	110	106	4.3	141	0.8	16	30.5666666666667	1	1	1	0	1	1	2126-08-11 12:15:26	1	NA	365	365	90	90	30	30	0	0	1	NA
10282278	29832012	52	F	WHITE	2158-01-12 07:15:00	2158-01-15 17:45:00	0	0	0	NA	0	33.7	11.1	250	14	3.7	8.9	14	9.2	97	127	4.3	136	1	19	28.3631551764587	1	0	0	0	0	0	NA	0	NA	365	365	90	90	30	30	0	0	0	NA
10298385	24103406	69	M	WHITE	2119-08-04 20:43:00	2119-08-11 14:31:00	0	0	0	NA	0	42.9	15	151	13.1	5.39	9.3	13	9.5	104	104	4.6	141	1.2	13	28.3631551764587	0	0	1	0	1	1	2119-08-06 12:29:03	1	NA	365	365	90	90	30	30	0	0	0	NA
10301864	21608682	83	M	WHITE	2181-10-29 20:00:00	2181-11-10 16:52:00	1	1	0	2182-02-01	0	37.8	11.9	291	15.7	3.93	17.2	17	9	107	112	4.8	142	2	27	28.3631551764587	1	0	0	0	1	0	2181-10-29 21:11:00	1	94	94	94	94	90	94	30	0	0	0	NA
10302979	28787637	77	M	WHITE	2195-02-07 03:52:00	2195-02-08 17:45:00	0	0	0	NA	0	31.7	10.1	261	14.4	3.31	8.5	17	8.9	101	209	4.3	142	1.3	24	37.1829268292683	1	1	1	0	0	0	NA	0	NA	365	365	90	90	30	30	0	0	0	NA
10312419	25639403	38	M	WHITE	2181-03-10 23:10:00	2181-03-15 15:32:00	0	0	0	NA	0	38.1	13.4	159	13.7	4.18	6.1	14	8.4	107	118	3.8	145	0.6	10	28.3631551764587	1	0	0	0	1	0	2181-03-11 00:05:00	1	NA	365	365	90	90	30	30	0	0	0	NA
10313338	27353412	46	F	WHITE	2110-04-22 16:43:00	2110-04-27 19:00:00	0	0	0	NA	0	36.5	11.7	159	13.7	4.5	3.6	14	9	104	85	3.5	141	0.6	8	28.3631551764587	0	0	0	0	0	0	NA	0	NA	365	365	90	90	30	30	0	0	0	NA
10319342	20900078	56	F	WHITE	2125-04-18 18:18:00	2125-04-23 17:50:00	1	0	0	2126-12-14	0	35.4	12.2	94	15.9	3.69	5.2	17	8.5	97	90	3.8	139	1.2	13	29.4	0	0	0	0	0	0	NA	0	604	604	365	604	90	604	30	0	0	0	NA
10320277	24545654	28	M	WHITE	2122-05-07 20:29:00	2122-05-19 13:59:00	0	0	0	NA	0	37.3	13.4	249	12.5	4.14	8.3	13	9	100	80	3.7	136	0.9	8	28.3631551764587	0	0	0	0	0	0	NA	0	NA	365	365	90	90	30	30	0	0	0	NA
10325185	28362108	68	M	HISPANIC/LATINO - MEXICAN	2159-11-26	2159-12-01 16:30:00	0	0	0	NA	0	34.3	11.4	174	13	3.74	13.5	10	7.9	106	127	3.3	138	0.8	22	28.3631551764587	1	1	1	0	1	0	2159-11-26 12:26:01	1	NA	365	365	90	90	30	30	0	0	0	NA
10335328	23299727	70	M	WHITE	2132-11-21 17:58:00	2132-11-23 16:45:00	0	0	0	NA	0	42.6	14.3	164	13.6	4.8	4.8	12	9.1	104	176	4	136	0.9	13	28.3631551764587	0	1	0	0	0	0	NA	0	NA	365	365	90	90	30	30	0	0	0	NA
10339845	20474896	27	F	WHITE	2143-11-12 18:31:00	2143-11-15 19:00:00	0	0	0	NA	0	39	13	276	12.1	4.27	8.6	13	9.4	105	92	4.7	142	0.6	6	22.3	0	0	0	0	0	0	NA	0	NA	365	365	90	90	30	30	0	0	1	NA
10344350	23875829	64	F	WHITE	2116-01-02 02:41:00	2116-01-05 16:46:00	0	0	0	NA	0	32.1	10.3	342	15.1	3.4	30.4	13	8.3	103	109	4.8	135	1.2	18	25.2	0	0	0	0	0	0	NA	0	NA	365	365	90	90	30	30	0	0	0	NA
10346466	25299803	71	M	WHITE	2112-06-06 18:40:00	2112-07-03 14:15:00	0	0	0	NA	0	33.4	10.7	320	14.9	3.52	13	16	8.3	98	123	3.9	135	1.1	19	28.3631551764587	0	0	0	0	1	1	2112-06-12 01:46:11	1	NA	365	365	90	90	30	30	0	0	0	NA
10348731	28641644	60	M	WHITE	2159-02-05 04:38:00	2159-02-07 17:40:00	0	0	0	NA	0	38.7	12.8	231	12.7	4.33	5	14	9.5	101	96	3.7	138	0.7	15	28.3631551764587	1	0	1	0	0	0	NA	0	NA	365	365	90	90	30	30	0	0	1	NA
10373085	24020591	92	M	WHITE	2137-07-26 19:26:00	2137-07-30 11:57:00	0	0	0	NA	0	32.4	11.2	180	13.1	3.2	4.9	9	8.8	107	86	3.9	138	1	25	28.3631551764587	0	0	0	0	0	0	NA	0	NA	365	365	90	90	30	30	0	0	1	NA
10374811	25254576	56	M	WHITE	2169-03-06 13:00:00	2169-03-09 12:22:00	0	0	0	NA	0	36.5	12.3	278	13.2	3.99	12.4	12	8.7	107	104	3.9	140	1.2	14	31.1222222222222	0	0	0	0	0	0	NA	0	NA	365	365	90	90	30	30	0	0	0	NA
10379683	25382150	65	M	WHITE	2141-03-09 17:51:00	2141-03-11 15:52:00	0	0	0	NA	0	20.9	6.9	153	14.5	2.27	7.5	8	8.2	106	103	4.3	139	0.6	15	27.9	0	1	0	0	0	0	NA	0	NA	365	365	90	90	30	30	0	0	0	NA
10401131	29570609	65	M	WHITE	2190-06-06 11:10:00	2190-06-09 14:00:00	0	0	0	NA	0	35.7	12.4	169	13.2	4.21	7.5	16	7.8	105	113	3.6	138	0.8	14	31.3666666666667	1	0	0	0	0	1	2190-06-06 12:11:00	1	NA	365	365	90	90	30	30	0	0	1	NA
10411817	24327333	77	F	WHITE	2153-04-14 12:47:00	2153-05-27 12:12:00	1	1	0	2153-10-14	0	33.5	9.7	183	19.5	3.64	7.3	12	9	109	91	4.3	144	0.8	26	28.3631551764587	0	1	1	0	1	0	2153-05-04 16:51:54	1	182	182	182	182	90	182	30	0	0	1	43.6
10415657	20789725	34	M	WHITE	2158-09-03 14:04:00	2158-09-04 16:09:00	0	0	0	NA	0	35.1	12	167	13.5	3.85	3.5	16	8.3	101	94	3.6	138	0.9	12	32.5142857142857	1	0	0	0	0	0	NA	0	NA	365	365	90	90	30	30	0	0	0	NA
10418381	22583904	74	F	WHITE	2171-03-14 15:50:00	2171-03-19 16:30:00	0	0	0	NA	0	32.2	10.4	312	16.6	3.25	5.1	16	8.9	100	101	4	139	3.1	43	28.3631551764587	0	0	0	0	0	0	NA	0	NA	365	365	90	90	30	30	0	0	0	NA
10431718	20415490	66	M	UNKNOWN	2157-09-04 17:12:00	2157-09-16 15:17:00	1	0	0	2163-11-20	0	41.5	14.1	178	14.1	4.47	5.7	13	9.6	102	140	4.8	139	1.4	35	23.7	1	0	1	0	1	1	2157-09-09 11:31:16	1	2267	2267	365	2267	90	2267	30	0	0	0	NA
10437875	20621986	61	F	WHITE	2160-11-13 23:57:00	2160-11-17 15:00:00	0	0	0	NA	0	33.2	10.6	226	13.2	3.71	18	12	8.8	102	123	4.3	142	0.6	13	28.3	1	0	0	0	0	0	NA	0	NA	365	365	90	90	30	30	0	0	0	NA
10446794	27028960	72	M	WHITE	2135-01-09 19:41:00	2135-01-18 19:00:00	0	0	0	NA	0	26.6	8.9	192	15.3	2.75	6.9	18	8.3	101	167	5.3	141	2.22430842462136	55	28.3631551764587	0	1	1	1	0	0	NA	0	NA	365	365	90	90	30	30	0	0	1	NA
10451513	25190392	60	M	OTHER	2129-01-03 21:11:00	2129-01-10 14:17:00	0	0	0	NA	0	25.5	7.6	367	15.3193324214991	3.08	5.8	13	9	98	89	4	140	0.7	6	24.1	0	0	0	0	0	0	NA	0	NA	365	365	90	90	30	30	0	0	0	36.5
10466502	24572972	70	M	ASIAN - CHINESE	2155-09-07 15:14:00	2155-09-17 21:01:00	0	0	0	NA	0	26.6	7.9	251	17.1	3.14	4.3	8	8.3	106	95	4.1	141	0.8	18	28.3631551764587	0	0	0	1	0	0	NA	0	NA	365	365	90	90	30	30	0	0	1	NA
10476294	28537603	78	M	UNKNOWN	2185-08-03 21:45:00	2185-08-10 05:08:00	1	1	1	2185-08-10	1	28.2	8.9	154	15.4	3.19	5.5	13	8.5	105	115	4.6	140	0.9	24	28.3631551764587	0	0	0	0	1	0	2185-08-03 22:55:00	1	6	6	6	6	6	6	6	1	0	0	NA
10498451	25312473	56	F	WHITE	2124-10-03 20:27:00	2124-10-07 15:00:00	0	0	0	NA	0	35.1	11.7	167	12	3.27	7.8	10	8.9	102	90	4.3	140	0.9	20	28.3631551764587	1	0	0	0	0	0	NA	0	NA	365	365	90	90	30	30	0	0	1	NA
10508745	27621301	53	F	OTHER	2139-06-04 18:59:00	2139-06-07 17:00:00	0	0	0	NA	0	35.4	11.4	233	13.1	3.69	7.3	13	8.6	105	93	4.3	140	0.7	8	20.4333333333333	0	0	0	0	0	0	NA	0	NA	365	365	90	90	30	30	0	0	0	NA
10519663	20956397	55	M	WHITE	2147-12-30 10:00:00	2148-01-05 19:47:00	0	0	0	NA	0	34.7	12.2	203	11.7	3.9	1.3	12	9.8	102	111	3.9	137	0.8	13	23.4611111111111	0	0	0	0	0	0	NA	0	NA	365	365	90	90	30	30	0	0	0	NA
10520545	22639939	63	F	WHITE	2146-12-11 19:06:00	2146-12-14 14:55:00	0	0	0	NA	0	34.9	11.8	195	14.9	3.8	4.7	14	9	106	123	3.7	143	0.6	14	28.3631551764587	0	0	0	0	0	0	NA	0	NA	365	365	90	90	30	30	0	0	0	NA
10523788	27532636	55	F	WHITE	2180-07-25 17:56:00	2180-08-02 14:30:00	0	0	0	NA	0	34.4	11.8	173	16.2	3.01	5.2	14	9.1	99	111	3.6	135	0.5	5	27.6666666666667	1	0	0	0	0	0	NA	0	NA	365	365	90	90	30	30	0	0	0	NA
10529284	27605595	84	M	WHITE	2137-11-26 04:41:00	2137-12-05 14:15:00	1	1	0	2138-07-04	0	29.1	9.3	203	13.7	2.86	12.9	12	7.9	105	130	4.3	137	1.2	32	29.8	1	1	0	0	1	1	2137-12-01 14:46:41	1	219	219	219	219	90	219	30	0	0	1	NA
10529781	26543900	49	M	WHITE	2136-01-10 18:59:00	2136-01-14 12:20:00	0	0	0	NA	0	37.2	12.4	307	13.5	4.79	5.4	15	9	92	124	3.9	128	0.6	10	28.3631551764587	1	0	0	0	0	0	NA	0	NA	365	365	90	90	30	30	0	0	0	NA
10533970	23450141	89	F	WHITE	2139-03-14 19:15:00	2139-03-24 14:22:00	1	1	1	2139-04-10	0	30.7	10	221	12.9	3.18	8.7	15	9.4	107	87	4.7	139	1.3	27	28.3631551764587	0	0	0	0	0	0	NA	0	26	26	26	26	26	26	26	1	0	0	NA
10537422	21085126	48	M	WHITE	2126-12-11 17:40:00	2126-12-14 12:17:00	0	0	0	NA	0	33.8	11.4	336	12.9	3.99	25.7	12	8.7	100	117	4.3	137	0.9	15	32.7777777777778	0	0	0	0	0	0	NA	0	NA	365	365	90	90	30	30	0	0	1	NA
10546439	28159550	77	M	WHITE	2135-04-24	2135-04-26 13:10:00	0	0	0	NA	0	34	12.1	232	14.8	3.74	15.5	11	8.4	103	177	3.7	137	0.8	27	28.3631551764587	0	0	1	0	0	0	2135-04-24 06:09:57	1	NA	365	365	90	90	30	30	0	0	0	NA
10550317	29791707	61	M	WHITE	2171-10-10 08:30:00	2171-10-16 18:20:00	0	0	0	NA	0	43.9	14.3	230	13.5	5	9.6	15	8.8	96	253	4.5	135	0.9	17	37	0	1	0	0	0	0	NA	0	NA	365	365	90	90	30	30	0	0	0	NA
10553927	22255207	54	F	WHITE	2170-07-02 22:21:00	2170-07-06 20:13:00	0	0	0	NA	0	36.3	12	234	12.4	4.03	7.4	18	9.2	102	100	4.3	140	0.6	13	35.8666666666667	0	0	0	0	0	0	2170-07-03 20:47:05	1	NA	365	365	90	90	30	30	0	0	0	16.9
10557515	29020095	92	M	WHITE	2150-08-30 19:03:00	2150-09-05 01:05:00	1	1	1	2150-09-05	1	37	12.3	100	13.4	3.7	10.3	13	9.1	107	148	4.2	145	1.2	25	28.3631551764587	1	0	0	0	0	0	2150-08-30 21:26:00	1	5	5	5	5	5	5	5	1	0	0	NA
10558145	22405781	80	M	WHITE	2171-08-04 20:25:00	2171-08-14 12:39:00	0	0	0	NA	0	22.2	7	61	16.5725825740664	2.07	6	10	7.9	102	131	4.2	134	0.8	27	23.5	0	0	0	0	0	0	NA	0	NA	365	365	90	90	30	30	0	0	0	NA
10569095	26740352	74	F	WHITE	2135-06-22 14:00:00	2135-06-24 18:45:00	1	1	0	2136-03-20	0	27.5	8.5	324	16.9	2.66	8	11	8.8	105	75	4.3	140	2	25	27.3666666666667	0	1	1	0	0	0	NA	0	271	271	271	271	90	271	30	0	0	0	NA
10570615	24673625	67	M	WHITE	2182-07-12 21:50:00	2182-07-17 16:30:00	0	0	0	NA	0	24	8.2	61	17.2	2.68	3	17	8.3	110	171	5	142	3.5	50.0642336092185	28.3631551764587	1	0	0	0	1	1	2187-09-28 08:18:53	1	NA	365	365	90	90	30	30	0	0	1	NA
10572152	21471014	66	F	WHITE - OTHER EUROPEAN	2183-09-16 21:26:00	2183-09-20 15:30:00	0	0	0	NA	0	42.5	13.9	144	15.5	4.57	8.5	12	9.9	101	80	3.5	139	0.5	14	28.3631551764587	1	1	0	1	0	0	NA	0	NA	365	365	90	90	30	30	0	0	0	NA
10579128	20350220	25	M	WHITE	2175-07-18 00:51:00	2175-07-19 14:50:00	0	0	0	NA	0	42.7	14.7	230	13.7	5.17	11.5	12	8.5	106	108	3.7	141	0.6	9	28.3631551764587	0	0	0	0	0	0	NA	0	NA	365	365	90	90	30	30	0	0	1	NA
10586232	29628547	52	M	WHITE	2130-09-28 13:53:00	2130-10-04 17:20:00	0	0	0	NA	0	46	13.5	149	15.2	4.47	11.3	13	7.6	103	139	4.5	134	1.1	12	25.3428571428571	0	0	0	0	0	0	NA	0	NA	365	365	90	90	30	30	0	0	0	NA
10590917	23243163	63	F	WHITE	2113-05-25	2113-05-30 15:32:00	0	0	0	NA	0	24.9	7.6	133	16.7	2.8	11.7	8	8.4	112	139	5.2	140	1.2	48	30.55	0	1	1	0	0	0	2113-05-25 09:16:17	1	NA	365	365	90	90	30	30	0	0	0	NA
10596591	24736228	75	M	HISPANIC OR LATINO	2158-04-26 20:40:00	2158-04-29 15:30:00	0	0	0	NA	0	41	14.4	191	13.5	4.82	8	10	9.4	105	100	3.7	139	1.1	23	28.3631551764587	0	0	0	0	0	0	NA	0	NA	365	365	90	90	30	30	0	0	0	NA
10597622	21816574	62	F	WHITE	2171-02-02 22:00:00	2171-02-07 12:50:00	0	0	0	NA	0	39.7	13.6	342	13.9	4.36	17.1	14	8	104	114	4.6	139	0.8	10	24.45	0	0	0	0	0	0	NA	0	NA	365	365	90	90	30	30	0	0	0	NA
10601065	26453745	61	M	HISPANIC/LATINO - PUERTO RICAN	2181-04-13 11:59:00	2181-04-14	0	0	0	NA	0	38.3	13.2	58	15.7	4.2	5.2	12	9	106	127	4.7	142	1.3	15	24	0	0	0	0	0	0	NA	0	NA	365	365	90	90	30	30	0	0	0	NA
10601523	25137474	66	M	WHITE - EASTERN EUROPEAN	2146-06-30 17:46:00	2146-07-09 16:42:00	0	0	0	NA	0	40.4	13.5	163	12.4	4.14	8.8	16	8	101	101	3.8	140	0.8	13	25.6	1	0	1	0	1	0	2146-07-05 11:15:02	1	NA	365	365	90	90	30	30	0	0	0	NA
10604427	26956412	68	M	WHITE	2149-05-06 18:27:00	2149-05-12 14:17:00	0	0	0	NA	0	35.9	11.7	168	13.8	3.85	13.3	14	8.1	99	151	3.8	136	1	17	28.3631551764587	1	0	0	0	0	0	NA	0	NA	365	365	90	90	30	30	0	0	0	NA
10613905	22034129	72	M	WHITE	2202-04-05 21:16:00	2202-04-06 13:45:00	1	0	0	2204-04-19	0	34.6	11.5	151	14	4.13	7.9	14	8.9	105	100	3.9	141	0.9	10	26.6666666666667	0	0	0	0	0	0	NA	0	744	744	365	744	90	744	30	0	0	0	NA
10620995	29187674	28	F	WHITE	2146-08-16 21:10:00	2146-08-30 12:03:00	0	0	0	NA	0	36.5	11.7	338	14	4.08	4.5	9	8.9	104	97	3.4	137	0.6	5	29	0	0	0	0	0	0	2146-08-16 21:10:53	1	NA	365	365	90	90	30	30	0	1	0	169.9
10628639	28374172	79	F	WHITE	2139-05-18 20:59:00	2139-05-21 15:00:00	0	0	0	NA	0	34.3	12	158	14.1	3.68	10.3	15	8.8	102	101	3.7	138	0.5	11	22.4666666666667	0	0	0	0	0	0	2139-05-19 15:29:48	1	NA	365	365	90	90	30	30	0	0	0	NA
10638644	27236808	71	F	WHITE	2185-07-03 04:57:00	2185-07-07 16:05:00	0	0	0	NA	0	32	11.2	161	16.7	3.86	5.9	13	8.1	106	80	3.7	142	0.7	5	32.7	0	0	0	0	0	0	NA	0	NA	365	365	90	90	30	30	0	0	1	NA
10640516	24190117	51	F	WHITE	2170-07-19 17:40:00	2170-07-21 17:44:00	0	0	0	NA	0	39.3	13.7	210	14	4.59	9.1	14	9.3	107	65	4.4	146	0.7	14	28.3631551764587	1	0	0	0	0	0	NA	0	NA	365	365	90	90	30	30	0	0	0	NA
10641579	24149956	64	M	UNKNOWN	2166-06-15 14:43:00	2166-06-17 14:56:00	0	0	0	NA	0	42.1	14.1	218	12.3	4.48	7.7	16	9.3	101	124	4.2	140	1.1	20	28.3631551764587	1	0	1	0	0	0	2166-06-15 14:44:14	1	NA	365	365	90	90	30	30	0	0	0	NA
10670705	22634237	52	F	HISPANIC OR LATINO	2120-04-13 09:48:00	2120-04-17 18:15:00	1	0	0	2127-03-31	0	29.5	9.7	73	15.7	3.42	1.6	11	8.1	106	96	3.8	138	0.7	12	36.3924242424242	1	1	0	0	0	0	NA	0	2542	2542	365	2542	90	2542	30	0	0	0	NA
10684247	28430275	90	M	WHITE	2172-07-28 20:14:00	2172-07-31 17:26:00	0	0	0	NA	0	39.9	13.6	188	13.7	4.34	7.6	13	9.1	102	103	4.2	140	1	24	28.3631551764587	1	0	1	0	0	0	NA	0	NA	365	365	90	90	30	30	0	0	0	NA
10689715	25871824	84	F	WHITE	2141-04-23 18:34:00	2141-04-27 17:47:00	0	0	0	NA	0	33.7	11.1	253	13.4	3.94	6	15	9.6	101	73	4.3	138	0.8	18	28.3631551764587	1	0	1	0	0	0	NA	0	NA	365	365	90	90	30	30	0	0	0	0.5
10712955	21987312	55	M	WHITE	2171-07-05 02:45:00	2171-07-07 16:49:00	0	0	0	NA	0	48.2	17	188	11.7	5.35	11.4	14	9	102	101	3.9	139	1.1	12	28.3631551764587	1	0	0	0	0	0	NA	0	NA	365	365	90	90	30	30	0	0	0	NA
10715451	23069178	60	M	WHITE	2113-04-02 17:30:00	2113-04-06 20:30:00	0	0	0	NA	0	33.8	11.4	154	12.8	3.47	8.7	11	7.6	103	94	3.4	137	0.5	3	28.3631551764587	1	0	0	0	0	0	NA	0	NA	365	365	90	90	30	30	0	0	0	NA
10718710	21321929	65	M	WHITE	2132-02-05 17:45:00	2132-02-06 18:05:00	0	0	0	NA	0	40.9	13.5	237	13.2	4.37	6.2	9	9.4	99	122	4.7	137	0.9	14	32.4769230769231	1	0	0	0	0	0	NA	0	NA	365	365	90	90	30	30	0	0	0	NA
10723016	29002939	81	F	WHITE	2180-09-14 17:47:00	2180-09-17 13:05:00	0	0	0	NA	0	34.8	11.8	145	12.5	3.74	5.4	13	8.8	108	119	3.7	143	0.9	12	24.5	1	0	0	0	0	0	NA	0	NA	365	365	90	90	30	30	0	0	0	NA
10724445	24054908	61	M	WHITE	2160-10-10 08:00:00	2160-10-13 16:00:00	0	0	0	NA	0	39.6	13.6	273	13.4	4.56	18.9	15	8.7	106	135	3.8	142	1	15	29.2	1	0	0	1	0	0	NA	0	NA	365	365	90	90	30	30	0	0	0	NA
10734833	29602651	76	F	WHITE	2187-12-10 16:12:00	2187-12-15 16:15:00	0	0	0	NA	0	32.1	11.2	259	14.1	3.68	10.3	17	9.2	107	141	3.2	142	1	17	28.6980392156863	1	1	1	0	1	0	2190-12-19 19:24:24	1	NA	365	365	90	90	30	30	0	0	0	NA
10740162	20136561	65	F	WHITE	2147-05-07 17:59:00	2147-05-19 15:30:00	1	1	0	2148-03-22	0	40.2	12.2	466	16.3	4.9	15.9	14	8	97	287	4.4	133	1.2	20	28.3631551764587	0	0	1	0	1	1	2147-08-19 19:59:55	1	319	319	319	319	90	319	30	0	0	0	NA
10742085	24514740	54	M	BLACK/AFRICAN AMERICAN	2110-04-30 12:04:00	2110-05-03 14:45:00	1	0	0	2121-04-19	0	38.7	12.3	207	14.9	4.86	6.7	16	9.6	101	106	3.8	137	0.6	9	28.3631551764587	1	1	0	0	0	0	NA	0	4006	4006	365	4006	90	4006	30	0	0	0	NA
10749816	22714257	56	M	BLACK/CAPE VERDEAN	2181-03-02 12:52:00	2181-03-06 16:00:00	0	0	0	NA	0	31.7	11.1	81	13.9	3.29	6.6	14	8.1	91	246	3.5	130	0.6	9	24.0195652173913	1	1	0	0	0	0	NA	0	NA	365	365	90	90	30	30	0	0	0	NA
10754184	22382948	82	F	WHITE	2184-11-20 13:12:00	2184-11-21 13:19:00	1	0	0	2191-01-14	0	34	11.3	128	13.7	3.39	5.6	11	8.7	106	106	4.4	141	1.1	25	20.771875	0	0	0	0	0	0	NA	0	2245	2245	365	2245	90	2245	30	0	0	0	NA
10761863	25148375	44	M	WHITE	2163-02-13 23:37:00	2163-02-20 18:15:00	0	0	0	NA	0	40.4	14	239	13.3	4.43	17.6	13	8.9	104	90	3.9	140	1.1	12	28.3631551764587	0	0	0	0	0	0	NA	0	NA	365	365	90	90	30	30	0	0	0	NA
10770519	25514462	76	M	WHITE	2138-06-30 03:50:00	2138-07-02 16:50:00	0	0	0	NA	0	39.4	13.1	253	13.2	4.28	6.3	12	9.1	105	96	4.3	140	0.9	13	28.3631551764587	1	0	0	0	0	0	NA	0	NA	365	365	90	90	30	30	0	0	0	NA
10770662	25295839	35	M	HISPANIC/LATINO - PUERTO RICAN	2129-07-15	2129-07-18 18:50:00	0	0	0	NA	0	42.5	14.7	286	13.3	5.04	15.3	20	9.3	96	133	3.9	137	0.7	10	39.8	1	0	0	0	0	0	NA	0	NA	365	365	90	90	30	30	0	0	0	NA
10772436	29786491	77	F	WHITE	2140-01-20 07:00:00	2140-01-22 12:00:00	0	0	0	NA	0	38.2	13.1	247	15.9	4.87	9.7	17	9.2	106	103	3.7	143	0.8	17	33.5	1	0	0	0	0	0	NA	0	NA	365	365	90	90	30	30	0	0	0	NA
10781581	26175319	68	M	WHITE	2181-10-04 08:00:00	2181-10-07 12:11:00	0	0	0	NA	0	39.4	13.2	311	13.5	4.27	17.3	20	9.4	105	232	3.9	145	0.8	16	29.9153846153846	1	1	0	0	0	0	NA	0	NA	365	365	90	90	30	30	0	0	0	NA
10793350	27776780	56	M	WHITE	2141-02-23 00:50:00	2141-02-26 12:45:00	0	0	0	NA	0	36	12.5	317	14.4	4.21	7.3	13	8.9	105	92	4.2	140	0.9	13	28.3631551764587	0	0	0	0	0	0	NA	0	NA	365	365	90	90	30	30	0	0	0	NA
10794909	27786535	22	F	UNABLE TO OBTAIN	2171-12-29 19:32:00	2172-01-08 13:50:00	0	0	0	NA	0	38.3	11.4	485	18.6	5.49	14.7	11	9.5	105	96	4	139	0.7	8	38	0	0	0	0	0	0	NA	0	NA	365	365	90	90	30	30	0	0	1	131.2
10804768	25038576	36	F	WHITE	2140-02-23 17:13:00	2140-02-28 16:58:00	0	0	0	NA	0	35.6	11.9	166	14.9	3.31	7	9	7.8	104	81	3.4	139	0.5	3	32.4	0	0	0	0	0	0	NA	0	NA	365	365	90	90	30	30	0	0	0	NA
10805599	24058523	79	F	WHITE	2142-10-30 18:50:00	2142-10-31 15:00:00	0	0	0	NA	0	30.4	10.1	237	14.7	3.53	7	19	8.6	103	75	3.5	139	1.1	27	23.8	1	0	0	1	0	0	NA	0	NA	365	365	90	90	30	30	0	0	0	NA
10819012	21183564	91	M	WHITE	2177-01-06 08:25:00	2177-01-10 15:35:00	1	1	1	2177-02-23	0	26.3	8.4	169	15.9	2.94	9.2	19	8.1	98	75	3.5	139	1.5	42	28.3631551764587	0	0	0	0	0	0	2177-01-06 09:58:00	1	47	47	47	47	47	47	30	0	0	0	NA
10826816	22827995	80	M	WHITE	2172-10-16 18:45:00	2172-10-19 16:50:00	1	0	0	2174-08-15	0	40	13.4	84	15.1	4.25	6.8	16	9.2	112	235	5.3	144	1.2	21	28.3631551764587	0	1	0	0	0	0	2174-08-15 01:14:01	1	667	667	365	667	90	667	30	0	0	0	NA
10841600	22344792	91	F	WHITE	2182-04-20 18:46:00	2182-05-04 17:10:00	1	0	0	2187-01-19	0	34.4	11.9	276	14.7	3.87	9.3	11	8.7	96	100	3.3	134	0.8	11	26.9	1	0	0	1	1	0	2182-04-26 04:41:33	1	1734	1734	365	1734	90	1734	30	0	0	0	NA
10848709	26013407	76	F	WHITE	2169-10-22 16:52:00	2169-10-23 14:30:00	1	0	0	2170-12-14	0	34.7	11.9	112	13.6	3.71	7.5	13	8.8	103	82	3.4	139	0.7	8	28.3631551764587	1	1	1	0	0	0	NA	0	417	417	365	417	90	417	30	0	0	0	NA
10852527	27838425	73	M	WHITE	2125-03-09 14:32:00	2125-03-15 14:43:00	1	1	0	2125-06-11	0	39	12.3	232	15.9	4.18	12.3	13	9.5	101	142	4.5	134	2	48	28.3631551764587	0	1	0	0	0	0	NA	0	93	93	93	93	90	93	30	0	0	0	NA
10856868	22520470	47	F	WHITE	2165-11-25 20:26:00	2165-11-26 14:45:00	0	0	0	NA	0	33.4	10.3	71	15.9	4.06	7.1	11	8	104	116	3.8	137	0.6	9	31.4142857142857	0	0	0	0	0	0	NA	0	NA	365	365	90	90	30	30	0	0	0	NA
10869856	25807326	84	F	WHITE	2147-02-07 02:54:00	2147-02-20 18:00:00	0	0	0	NA	0	36.1	12.5	181	13.9	3.85	12.2	11	8.6	91	88	3.1	132	0.4	11	28.3631551764587	1	1	0	1	0	0	NA	0	NA	365	365	90	90	30	30	0	0	0	82.6
10876498	20542673	65	M	HISPANIC OR LATINO	2126-04-01 16:49:00	2126-04-03 13:05:00	0	0	0	NA	0	30.3	10.3	153	13.8	3.38	7.6	10	8.7	106	91	4.3	140	1.1	18	38.0441860465116	0	0	1	0	0	0	NA	0	NA	365	365	90	90	30	30	0	1	0	NA
10876573	28778410	34	M	WHITE	2144-04-30 14:27:00	2144-05-01 14:00:00	0	0	0	NA	0	43.6	14.2	246	12.7	4.12	4.7	15	9	102	85	4	143	0.6	5	23.5630434782609	0	0	0	0	0	0	NA	0	NA	365	365	90	90	30	30	0	0	0	NA
10878414	24234700	39	M	WHITE	2137-07-29 14:17:00	2137-08-12 11:30:00	0	0	0	NA	0	33.4	11.9	216	13.4	3.79	10.9	8	8.3	107	117	3.8	139	0.7	5	28.3631551764587	0	0	0	0	0	0	2137-08-02 22:14:53	1	NA	365	365	90	90	30	30	0	0	0	NA
10880089	29339287	64	M	WHITE	2178-08-05 03:09:00	2178-08-05 20:55:00	0	0	0	NA	0	38.5	13.2	213	12.8	4.36	14.7	17	8.4	101	181	3.9	138	1.1	21	28.3631551764587	1	1	0	0	1	0	2178-12-01 16:17:00	1	NA	365	365	90	90	30	30	0	0	0	NA
10885680	27989204	57	F	UNKNOWN	2175-01-23 20:39:00	2175-01-31 12:12:00	0	0	0	NA	0	30.6	10.1	243	12.7	3.39	4.6	14	7.7	99	85	3.5	137	0.6	8	28.3631551764587	0	0	0	0	0	0	NA	0	NA	365	365	90	90	30	30	0	0	1	NA
10906576	22829929	78	F	BLACK/AFRICAN AMERICAN	2148-08-03 06:25:00	2148-08-05 16:10:00	0	0	0	NA	0	35.6	11.6	147	12.7	3.86	6.3	13	9.2	104	109	5	138	1	11	27.3	1	0	0	0	0	0	NA	0	NA	365	365	90	90	30	30	0	0	0	2.3
10908385	21419145	75	M	WHITE	2117-09-17 13:27:00	2117-09-24 12:01:00	0	0	0	NA	0	41	13.6	237	13.1	4.24	10.5	18	8.6	100	180	5	138	1	22	28.3631551764587	1	0	1	0	1	0	2117-09-17 16:20:00	1	NA	365	365	90	90	30	30	0	0	0	NA
10909149	24152640	91	F	WHITE	2152-04-09 16:06:00	2152-04-12 18:00:00	0	0	0	NA	0	39.1	12.8	204	15.4	4.01	11.9	15	8.5	94	104	3.3	136	1.2	27	28.3631551764587	1	0	1	0	0	0	NA	0	NA	365	365	90	90	30	30	0	0	1	NA
10912953	28284035	32	M	WHITE	2131-08-26 07:15:00	2131-09-03 10:47:00	0	0	0	NA	0	42.1	15.5	163	12.2	4.85	17.3	18	8.6	103	192	3.8	142	1.1	14	30.58	0	0	0	0	0	0	NA	0	NA	365	365	90	90	30	30	0	0	0	NA
10930798	25522241	82	M	ASIAN - SOUTH EAST ASIAN	2121-08-31 14:08:00	2121-09-06 14:49:00	0	0	0	NA	0	36.7	12.5	227	14.8	3.74	15.5	15	8.3	106	117	3.8	139	1.4	22	25.3	1	1	1	0	1	0	2121-08-31 15:07:00	1	NA	365	365	90	90	30	30	0	0	1	NA
10934673	28634286	54	M	WHITE	2122-03-04 21:54:00	2122-03-25 12:20:00	0	0	0	NA	0	44.5	15.9	126	14.5	4.22	17.5	17	6.7	100	248	3.6	133	2.1	28	28.3631551764587	1	0	0	0	1	1	2122-03-04 23:00:00	1	NA	365	365	90	90	30	30	0	0	0	NA
10941093	28993666	67	M	WHITE	2139-02-15 02:43:00	2139-02-16 17:05:00	0	0	0	NA	0	42.1	14.6	184	12.9	4.79	12.8	17	8.6	103	182	4.1	139	1.6	26	24.75	1	0	0	0	0	0	NA	0	NA	365	365	90	90	30	30	0	0	0	NA
10949505	26729913	61	M	WHITE	2121-06-07 14:12:00	2121-06-08 19:21:00	0	0	0	NA	0	41.7	14.6	176	13.4	4.6	6.1	15	8.9	104	86	4.2	138	1	15	33.3	0	0	0	0	0	0	NA	0	NA	365	365	90	90	30	30	0	0	0	NA
10950087	21673338	45	M	ASIAN - ASIAN INDIAN	2179-08-25 14:58:00	2179-09-03 12:00:00	0	0	0	NA	0	25.6	8.4	67	17.9	2.64	14.5	14	7.8	103	102	4.6	134	1.7	24	28.3631551764587	1	0	0	0	1	1	2179-08-26 06:23:12	1	NA	365	365	90	90	30	30	0	0	0	NA
10957478	20849752	61	M	WHITE	2115-06-01 13:06:00	2115-06-11 15:52:00	0	0	0	NA	0	50.6	16.6	173	12.2	5.47	5.1	9	9.7	102	114	5	138	1.1	14	28.3631551764587	1	0	1	0	0	0	2115-06-06 10:37:37	1	NA	365	365	90	90	30	30	0	0	0	NA
10960817	21288028	59	M	WHITE	2182-02-10 22:49:00	2182-02-18 16:55:00	1	1	0	2182-09-26	0	24.7	8.1	76	16.2	2.29	10.8	18	8.9	110	91	5.1	143	2.4	50.7540389864681	28.3631551764587	0	0	0	0	0	0	NA	0	227	227	227	227	90	227	30	0	0	0	NA
10964390	24543714	75	M	WHITE	2174-12-30 07:10:00	2175-01-05 19:00:00	1	1	0	2175-12-29	0	32	10.2	96	20.4	3.01	4.4	12	7.7	97	94	3.6	138	0.712465897646994	23	28.3631551764587	0	0	0	0	1	1	2174-12-30 08:30:00	1	363	363	363	363	90	363	30	0	0	1	NA
10964749	23364167	76	F	WHITE	2111-08-24 18:02:00	2111-09-07 19:11:00	0	0	0	NA	0	26.9	9.1	215	16.6	2.51	12.6	17	8.7	97	93	4.4	136	2.4	60	19.49	0	0	1	0	0	0	NA	0	NA	365	365	90	90	30	30	0	0	1	3
10973663	22759211	60	M	WHITE	2148-03-01 22:52:00	2148-03-04 11:22:00	0	0	0	NA	0	44.5	15.3	189	13.7	5.15	14	17	8.5	105	93	3.6	139	1.2	15	31.4	0	0	0	0	0	0	NA	0	NA	365	365	90	90	30	30	0	0	0	NA
10979556	21788363	57	M	WHITE	2187-07-13 19:40:00	2187-07-15 16:00:00	0	0	0	NA	0	34.8	11.9	114	17	3.94	3.3	10	9	103	125	4.2	140	1.2	19	29.675	1	1	0	0	0	0	NA	0	NA	365	365	90	90	30	30	0	0	0	NA
10996596	29113357	79	M	WHITE	2147-10-07 16:21:00	2147-10-12 15:25:00	0	0	0	NA	0	33.8	11.2	137	14.6	3.85	5.3	16	9.1	107	111	4.3	142	1.6	28	28.3631551764587	0	1	1	0	0	0	NA	0	NA	365	365	90	90	30	30	0	0	0	NA
10999782	26654369	71	M	WHITE	2110-04-20 02:54:00	2110-04-27 14:35:00	0	0	0	NA	0	23.3	6.9	119	14.5	2.71	5.2	14	7.7	98	111	2.5	137	0.9	15	28.2458646616541	1	0	0	0	0	0	NA	0	NA	365	365	90	90	30	30	0	0	0	NA
11004146	27856698	82	M	WHITE	2123-08-13 20:43:00	2123-08-17 15:45:00	0	0	0	NA	0	38.8	12.9	177	13.9	4.08	10.7	16	9.9	98	95	3.8	136	1.1	14	26.0090909090909	1	0	1	0	0	0	NA	0	NA	365	365	90	90	30	30	0	0	0	NA
11004165	28627246	56	M	WHITE	2172-10-27 00:29:00	2172-11-09 14:00:00	0	0	0	NA	0	39.4	14.1	297	14.5	4.74	17	12	8.4	103	93	4.46547176781182	137	1.3	17	28.3631551764587	1	0	0	0	1	1	2172-10-27 01:00:06	1	NA	365	365	90	90	30	30	0	0	0	NA
11014799	23989805	63	M	WHITE	2136-06-07 14:05:00	2136-06-13 15:59:00	1	0	0	2143-11-25	0	36	12	297	16.2	3.43	11.6	12	6.6	98	176	3.6	131	1	7	33.55	1	0	0	0	0	0	NA	0	2726	2726	365	2726	90	2726	30	0	0	0	NA
11016141	23043886	50	F	BLACK/AFRICAN AMERICAN	2165-08-05 21:06:00	2165-08-13 14:21:00	0	0	0	NA	0	43.5	15.3	215	14.5	4.95	15.1	13	8.9	109	154	3.9	140	0.7	17	36.1909090909091	1	0	0	0	0	0	NA	0	NA	365	365	90	90	30	30	0	0	0	NA
11023126	23564382	61	F	WHITE	2113-04-27	2113-04-29 18:20:00	0	0	0	NA	0	29.9	8.8	234	18	3.82	6.6	9	8.8	107	154	4	140	0.7	10	28.3631551764587	1	1	0	0	0	0	2113-04-27 15:26:41	1	NA	365	365	90	90	30	30	0	0	0	NA
11024922	25454069	44	M	BLACK/AFRICAN AMERICAN	2159-08-28 23:58:00	2159-09-01 15:30:00	1	1	0	2160-01-25	0	28.2	10.3	116	18.9	3.34	9.9	23	8.7	95	126	4.3	135	0.7	12	33.1052631578947	1	1	0	0	0	1	2159-08-29 02:05:00	1	149	149	149	149	90	149	30	0	0	0	NA
11048128	24126049	89	M	WHITE	2114-08-13 10:36:00	2114-08-20 18:35:00	1	1	0	2115-08-05	0	27	8.8	99	14.5	3.1	10.5	9	8.3	99	120	4.3	135	0.7	19	25.7	0	0	0	0	0	0	NA	0	356	356	356	356	90	356	30	0	0	0	NA
11048381	20068469	63	F	WHITE	2131-10-31 11:40:00	2131-11-19 16:30:00	0	0	0	NA	0	27.1	8.5	312	15.4640484755331	3.02	26	20	8.4	116	109	5.6	140	3.3	54	37.8333333333333	0	1	0	0	1	1	2131-11-28 15:30:37	1	NA	365	365	90	90	30	30	0	0	0	NA
11048724	27947904	86	M	UNKNOWN	2157-06-01 19:09:00	2157-06-04 17:30:00	1	1	0	2157-09-21	0	31.8	10.5	122	15.1	3.43	17.6	17	7.9	99	107	3.7	139	1.13388471284293	25	28.3631551764587	0	0	1	0	1	1	2157-06-01 19:09:56	1	111	111	111	111	90	111	30	0	0	0	NA
11049019	28586732	86	M	WHITE - RUSSIAN	2132-12-08 19:15:00	2132-12-11 14:40:00	0	0	0	NA	0	35.3	11.4	315	14.6	3.69	10.4	14	9.5	100	122	4.7	139	1.1	25	28.8	1	1	0	0	0	0	NA	0	NA	365	365	90	90	30	30	0	0	0	NA
11061880	29165465	68	F	WHITE	2176-01-13 02:05:00	2176-01-17 20:39:00	1	0	0	2178-02-07	0	36.2	12.6	306	12.8	4.4	10	16	9.4	102	183	3.5	140	0.9	15	35.5272727272727	1	1	0	0	1	0	2176-03-19 18:31:02	1	755	755	365	755	90	755	30	0	0	0	NA
11070727	27250075	83	F	BLACK/CAPE VERDEAN	2130-10-13 09:45:00	2130-10-16 15:45:00	0	0	0	NA	0	29.8	9.8	179	12.9	3.09	10.4	12	7.8	103	136	4.1	137	0.8	18	33.7454545454545	1	0	0	0	0	0	NA	0	NA	365	365	90	90	30	30	0	0	0	NA
11116052	28040110	92	F	WHITE - RUSSIAN	2130-08-04 23:25:00	2130-08-06 14:40:00	1	1	0	2131-05-17	0	30.8	10.5	161	12.9	3.61	6.3	16	8.4	106	119	2.8	142	1.1	19	28.3631551764587	1	0	0	0	0	0	NA	0	285	285	285	285	90	285	30	0	0	0	NA
11120430	26522155	58	M	WHITE	2174-12-16 18:52:00	2174-12-24 18:46:00	1	0	0	2177-09-16	0	28.8	9.7	504	18.5	2.95	13.9	15	8.6	101	142	5.2	138	1.00225007753493	32	28.3631551764587	0	1	0	0	0	0	NA	0	1004	1004	365	1004	90	1004	30	0	0	0	NA
11132224	25248255	68	M	WHITE	2129-10-18 07:15:00	2129-10-21 14:45:00	1	0	0	2133-01-20	0	34.8	11.8	157	12.7	3.84	10	14	8.6	105	191	4.2	139	0.9	21	37.5	1	1	0	0	0	0	NA	0	1189	1189	365	1189	90	1189	30	0	0	0	NA
11135416	29212986	39	M	WHITE	2110-10-11 04:12:00	2110-10-14 11:12:00	0	0	0	NA	0	36.8	12.1	183	13.8	4.07	6.8	17	8.8	98	91	3.9	138	1	8	28.3631551764587	1	0	0	0	0	0	NA	0	NA	365	365	90	90	30	30	0	0	0	105.4
11144593	27715297	65	M	WHITE	2130-09-28 04:53:00	2130-10-02 16:45:00	0	0	0	NA	0	35.7	12.2	344	12.5	3.76	10.1	11	8.8	103	147	4.7	136	0.6	19	28.3631551764587	1	0	0	0	0	0	NA	0	NA	365	365	90	90	30	30	0	0	0	NA
11155710	27453991	92	M	WHITE	2181-10-21 14:12:00	2181-10-27 16:33:00	0	0	0	NA	0	48.1	15.5	408	14.1	4.79	5.9	9	9.1	106	145	4.2	149	0.9	19	24.6	1	0	0	0	0	0	NA	0	NA	365	365	90	90	30	30	0	0	0	NA
11169923	26925455	56	M	PATIENT DECLINED TO ANSWER	2187-11-03 04:35:00	2187-11-08 15:45:00	0	0	0	NA	0	32.1	10.7	96	12.5	3.61	13.9	8	7.8	109	146	4.1	139	0.7	18	27	1	0	0	0	1	0	2187-11-04 09:29:18	1	NA	365	365	90	90	30	30	0	0	0	NA
11181329	22648950	80	M	WHITE	2176-02-05 18:40:00	2176-02-08 18:20:00	1	0	0	2188-03-30	0	36.3	12.8	228	12.5	3.89	7.8	14	9	104	100	4.2	141	0.8	14	30.6323529411765	1	0	0	0	0	0	NA	0	4436	4436	365	4436	90	4436	30	0	0	0	NA
11184967	20296343	67	M	WHITE	2162-08-18 20:28:00	2162-08-23 19:01:00	0	0	0	NA	0	40.5	13.9	205	12.9	4.96	7	15	9	103	166	4.4	139	1	19	28.3631551764587	1	1	0	0	0	0	NA	0	NA	365	365	90	90	30	30	0	0	0	NA
11203353	28333495	73	F	WHITE	2166-05-25 04:29:00	2166-06-03 21:48:00	0	0	0	NA	0	32.6	10.3	136	16.1	3.39	9.8	11	9.2	105	183	4.3	139	1	12	39.7	0	1	0	0	0	0	NA	0	NA	365	365	90	90	30	30	0	0	0	119.5
11210241	20041577	71	F	WHITE	2163-05-24 19:48:00	2163-05-28 12:14:00	0	0	0	NA	0	39	12.8	214	12.6	4.08	10.8	10	8.8	107	93	3.4	141	0.6	11	23.7285714285714	0	0	0	0	0	0	NA	0	NA	365	365	90	90	30	30	0	0	0	NA
11248062	29194314	67	F	WHITE	2175-12-04 01:08:00	2175-12-06 17:00:00	0	0	0	NA	0	36.4	11.4	313	14.9	3.6	10.3	14	8.7	105	78	4.1	138	0.5	8	28.3631551764587	1	0	0	0	0	0	NA	0	NA	365	365	90	90	30	30	0	0	0	NA
11271481	25015097	87	F	WHITE	2179-04-30 21:27:00	2179-05-08 16:12:00	0	0	0	NA	0	35	11.6	68	14.3	3.56	7.6	16	9.5	102	110	3.7	135	0.8	29	25.85	0	0	1	0	0	0	NA	0	NA	365	365	90	90	30	30	0	0	0	NA
11280205	23471060	60	M	WHITE	2167-05-21 18:28:00	2167-07-02 19:13:00	0	0	0	NA	0	47.8	15.2	152	13.879996693227	5.55	8.4	15	9.3	101	133	4.1	140	1.1	20	39.3	0	0	0	0	0	0	2167-06-07 09:54:44	1	NA	365	365	90	90	30	30	0	0	1	19.9
11292756	26143573	26	M	WHITE	2157-06-23 23:52:00	2157-07-02 17:44:00	0	0	0	NA	0	27.8	9.4	68	14.8	2.96	5	17	8.8	99	107	4.7	137	1.2	30	23.1727272727273	0	1	0	0	0	0	NA	0	NA	365	365	90	90	30	30	0	0	1	NA
11302785	28722496	73	M	WHITE	2178-02-26 19:12:00	2178-02-28 18:10:00	1	0	0	2179-10-26	0	27.4	9.1	78	14.6	2.56	4.3	12	9.3	99	183	4.3	136	1.1	28	26.5571428571429	1	1	0	0	0	0	NA	0	606	606	365	606	90	606	30	0	0	0	NA
11304566	28302010	55	M	WHITE	2162-05-21 01:24:00	2162-05-25 19:07:00	0	0	0	NA	0	33.6	10.6	260	13.61252048437	3.69	14	21	7.9	100	136.94019970745	4.1	136	0.5	4	28.3631551764587	1	1	0	0	1	0	2162-05-21 03:42:00	1	NA	365	365	90	90	30	30	0	0	1	NA
11305460	29427567	66	M	UNABLE TO OBTAIN	2187-02-03 15:54:00	2187-02-05 17:30:00	0	0	0	NA	0	28.7	7.8	213	14.161372379342	4.4	8	12	10.4	107	67	3.9	140	1	31	28.3631551764587	0	1	1	1	0	0	2187-02-03 15:55:33	1	NA	365	365	90	90	30	30	0	0	0	NA
11312149	20079808	57	M	WHITE	2136-12-07 15:51:00	2136-12-10 16:16:00	0	0	0	NA	0	37.9	13.3	194	13.7	4.29	7.6	13	8.7	99	216	5.5	135	0.9	12	34	0	1	1	0	0	0	2136-12-07 18:26:23	1	NA	365	365	90	90	30	30	0	0	0	NA
11313834	23401697	40	M	WHITE	2124-04-18 13:37:00	2124-04-20 10:45:00	0	0	0	NA	0	40.8	14	68	13.4	4.14	3.4	16	8.2	104	127	3.1	139	1.1	6	28.3631551764587	0	0	0	0	0	0	2124-08-04 02:16:28	1	NA	365	365	90	90	30	30	0	0	0	NA
11329913	21446978	63	M	WHITE	2114-07-25 16:34:00	2114-07-31 12:16:00	0	0	0	NA	0	38.6	13.1	46	14.6	4.37	7.7	14	8.3	103	100	4.2	136	0.7	15	23.2	1	1	0	0	0	0	NA	0	NA	365	365	90	90	30	30	0	0	0	35.7
11334120	22138043	57	M	WHITE	2176-12-31 01:36:00	2177-01-01 13:55:00	0	0	0	NA	0	41.5	13.7	197	13.7	4.71	4.6	10	9.1	109	93	4.3	140	1	16	25.1	0	0	0	0	0	0	NA	0	NA	365	365	90	90	30	30	0	0	0	NA
11345924	23932716	73	M	WHITE	2118-10-04 08:32:00	2118-10-11 15:15:00	0	0	0	NA	0	23.1	7.6	153	13.4	2.32	11	12	9	96	217	4.8	131	1.1	37	23	1	0	1	0	0	0	NA	0	NA	365	365	90	90	30	30	0	0	0	185.4
11362441	20687162	53	M	WHITE	2156-09-17 18:46:00	2156-09-18 18:35:00	0	0	0	NA	0	40.8	14.1	235	14.6	4.6	7.7	13	9.9	103	105	4.2	141	1.1	14	36.8452380952381	1	0	0	0	0	0	NA	0	NA	365	365	90	90	30	30	0	0	0	NA
11364479	25661376	36	F	ASIAN - ASIAN INDIAN	2176-06-26 21:27:00	2176-07-03 21:45:00	0	0	0	NA	0	28	9.6	453	14.1	3.41	12	13	8.6	105	120	3.6	140	0.6	9	26.6540540540541	0	0	0	0	0	0	NA	0	NA	365	365	90	90	30	30	0	0	0	NA
11388341	27040288	72	F	WHITE	2143-08-17 12:23:00	2143-09-29 10:20:00	1	1	1	2143-11-13	0	34.1	10.9	229	12.8	3.69	6.4	19	8.4	101	162	4.2	141	1	7	31.9	0	1	1	0	1	1	2143-10-01 21:40:00	1	87	87	87	87	87	87	30	0	0	0	101.5
11389075	22598381	60	M	BLACK/AFRICAN AMERICAN	2156-03-21 23:11:00	2156-03-29 11:50:00	0	0	0	NA	0	32.7	10.8	47	15.1	3.02	4.2	14	9.1	102.240947716083	95	5.5	136.497583415272	1	24	29.5	0	0	0	0	0	1	2156-03-22 01:41:10	1	NA	365	365	90	90	30	30	0	0	1	NA
11391144	22599589	31	M	WHITE	2118-03-03 14:28:00	2118-03-06 19:23:00	0	0	0	NA	0	38.8	13.7	322	13	4.29	9.7	11	7.6	107	83	3.2	136	0.7	6	30.6285714285714	0	0	0	0	0	0	NA	0	NA	365	365	90	90	30	30	0	0	0	NA
11394176	25814655	63	F	WHITE	2160-04-12	2160-04-14 14:06:00	0	0	0	NA	0	36.1	11.8	260	14.4	3.68	10.9	12	8.5	103	153	4.2	142	0.5	8	18.9357142857143	0	0	0	0	0	0	NA	0	NA	365	365	90	90	30	30	0	0	0	NA
11401408	25722690	55	M	WHITE	2127-12-17 02:09:00	2127-12-25 19:53:00	0	0	0	NA	0	34.5	12	173	16.6	4.2	5.6	12	8.9	103	98	4.4	140	0.7	6	35.2	0	1	0	0	0	0	NA	0	NA	365	365	90	90	30	30	0	0	0	11.7
11405017	25642921	60	F	WHITE	2122-02-22 20:57:00	2122-02-25 18:20:00	0	0	0	NA	0	40.3	13.3	234	12.5	4.41	5.5	13	9.2	105	97	4.3	141	0.8	13	28.3631551764587	0	0	0	0	0	0	NA	0	NA	365	365	90	90	30	30	0	0	0	NA
11415226	27989566	58	M	UNKNOWN	2120-05-14 15:24:00	2120-06-27 14:50:00	0	0	0	NA	0	35.3	11.6	290.345330375402	15.7	4	20.8	11	8.2	105	40	4.4	141	1	22	16.7	0	0	0	1	1	1	2120-05-26 19:39:22	1	NA	365	365	90	90	30	30	0	0	1	NA
11447692	26274921	72	M	WHITE	2110-08-14 18:37:00	2110-08-26 15:53:00	0	0	0	NA	0	44.5	14	231	14.7	5.29	7.2	12	8.4	100	257	4.1	138	1.4	24	28.3631551764587	0	1	1	0	1	0	2110-08-16 08:21:30	1	NA	365	365	90	90	30	30	0	0	0	NA
11455287	26161398	87	F	WHITE	2124-03-08 15:17:00	2124-03-14 14:30:00	1	0	0	2125-11-22	0	34.5	11.6	183	13.9	3.41	7	11	9.1	97	119	4	132	1	23	28.3631551764587	1	0	0	0	0	0	NA	0	623	623	365	623	90	623	30	0	0	0	NA
11455300	21372977	71	F	WHITE - EASTERN EUROPEAN	2131-01-27 23:27:00	2131-01-30 13:48:00	0	0	0	NA	0	33.4	11.2	214	12.5	3.56	8.1	13	8.7	98	102	2.8	137	0.9	10	28.3631551764587	0	0	0	0	0	0	NA	0	NA	365	365	90	90	30	30	0	0	0	NA
11462664	29499244	71	F	WHITE	2135-10-25 18:56:00	2135-11-06 17:45:00	0	0	0	NA	0	23.8	8.3	277	15.6	2.76	16.2	6	7.5	102	203	3.8	137	0.6	11	28.3631551764587	0	1	0	0	0	0	NA	0	NA	365	365	90	90	30	30	0	0	0	NA
11479932	24506162	46	F	WHITE - OTHER EUROPEAN	2169-08-06 21:28:00	2169-08-13 12:37:00	0	0	0	NA	0	38.1	12.4	297	13.7	4.54	7.1	12	9.3	102	77	3.8	141	0.9	14	28.3631551764587	0	0	0	0	0	0	NA	0	NA	365	365	90	90	30	30	0	0	1	66.1
11497736	27291209	34	M	WHITE	2143-12-26 22:30:00	2143-12-27 16:05:00	0	0	0	NA	0	42.9	14.6	158	14.4	5.2	7.3	11	9.6	100	192	4.4	137	1.1	19	39.5	0	0	0	0	0	0	NA	0	NA	365	365	90	90	30	30	0	0	0	NA
11504874	26553150	91	M	WHITE	2132-03-07 23:55:00	2132-03-16 19:17:00	1	1	1	2132-04-21	0	28.9	8.2	41	15.8608566684353	2.84	22.5	12	7.8	106	148	4.4	136	1.1	41	28.3631551764587	1	0	1	0	0	0	NA	0	44	44	44	44	44	44	30	0	0	0	NA
11527155	25898337	56	M	WHITE	2150-06-29 18:32:00	2150-06-30 22:04:00	0	0	0	NA	0	42.7	15.6	217	13.6	5.01	8.6	13	9.5	100	182	4.2	136	0.8	17	28.3631551764587	1	1	0	0	0	0	NA	0	NA	365	365	90	90	30	30	0	0	0	NA
11527667	26321799	70	F	WHITE	2149-07-16 21:45:00	2149-07-20 17:00:00	1	0	0	2159-01-15	0	39.5	13.7	225	14.5	4.45	14.6	12	8.8	106	120	4.6	138	1.3	24	28.3631551764587	0	0	0	0	0	0	NA	0	3469	3469	365	3469	90	3469	30	0	0	0	NA
11531378	21108440	79	F	WHITE	2167-07-08 18:25:00	2167-07-12 16:30:00	0	0	0	NA	0	43.7	14	194	13	4.67	7.2	17	9.6	103	105	4.8	140	0.7	10	28.3631551764587	1	1	1	0	0	0	NA	0	NA	365	365	90	90	30	30	0	0	0	NA
11535523	21768210	63	M	UNKNOWN	2160-12-07 14:35:00	2160-12-08 17:52:00	0	0	0	NA	0	40	13.2	228	13.8	4	5.7	19	9.3	107	90	4.5	142	1.1	25	32.55	1	0	1	0	0	0	NA	0	NA	365	365	90	90	30	30	0	0	0	NA
11550134	23571446	77	M	WHITE	2122-01-29 19:58:00	2122-01-31 15:55:00	1	0	0	2123-09-27	0	41.1	14.1	285	14.9	4.21	8.6	12	8.9	104	108	4	141	0.9	17	31.7391304347826	1	0	0	1	0	0	NA	0	605	605	365	605	90	605	30	0	0	0	NA
11553469	23430108	74	M	WHITE	2163-04-14 20:20:00	2163-06-12 18:24:00	1	1	1	2163-06-15	0	23.7	7.6	66	17.1	2.63	4.4	11	8.1	108	100	3.9	138	1	19	25.7	0	0	1	0	0	0	NA	0	61	61	61	61	61	61	30	0	0	0	NA
11558834	20115872	91	F	WHITE	2118-02-19 18:47:00	2118-02-28 18:45:00	0	0	0	NA	0	30	10.3	358	13.7	3.4	9.1	16	9.5	101	159	4.2	136	0.5	19	23.4	0	0	0	0	0	0	NA	0	NA	365	365	90	90	30	30	0	0	0	NA
11566520	26412205	52	M	WHITE - OTHER EUROPEAN	2173-01-10 03:55:00	2173-01-13 16:48:00	0	0	0	NA	0	43.9	14.7	228	14	4.86	10.2	16	8.7	103	113	4.2	141	0.9	17	28.3631551764587	0	0	1	0	0	0	2173-01-10 03:56:48	1	NA	365	365	90	90	30	30	0	0	0	NA
11567253	26266365	60	M	WHITE	2177-09-19 21:18:00	2177-09-28 15:30:00	1	0	0	2178-10-15	0	41.3	14.7	59	16.1	4.8	17.5	15	8.2	100	121	3.4	135	1	12	27.9741573033708	1	0	0	0	0	0	NA	0	390	390	365	390	90	390	30	0	0	0	NA
11575429	21727277	39	M	WHITE	2159-11-09 09:01:00	2159-11-15 16:22:00	0	0	0	NA	0	40.9	13.4	236	13.2	4.56	16.5	12	9.7	103	120	4.1	137	0.8	16	28.3631551764587	1	1	0	0	0	0	NA	0	NA	365	365	90	90	30	30	0	0	0	NA
11576534	28591812	67	F	WHITE	2147-05-16 18:56:00	2147-05-17 16:35:00	0	0	0	NA	0	29	10.5	250	15.4	3.79	10.7	15	8.7	104	193	3.6	140	1.3	24	28.3631551764587	1	1	0	0	0	0	NA	0	NA	365	365	90	90	30	30	0	0	1	237.8
11582035	28361005	49	M	WHITE	2151-06-10 10:00:00	2151-06-17 15:01:00	0	0	0	NA	0	43	14.8	241	12.9	4.84	10.7	11	7.8	105	88	4.4	140	0.7	15	28.3631551764587	1	1	1	0	1	0	2151-06-11 10:04:21	1	NA	365	365	90	90	30	30	0	0	0	NA
11585611	20672022	68	F	WHITE	2189-02-04 16:51:00	2189-02-13 16:00:00	1	1	0	2189-06-08	0	41.1	13.8	193	14	4.48	6	14	9.6	102	103	4.4	138	1	26	28.3631551764587	1	1	1	0	1	1	2189-02-14 17:23:00	1	123	123	123	123	90	123	30	0	0	0	NA
11594989	26407008	74	F	WHITE	2196-07-18 20:49:00	2196-07-20 14:30:00	0	0	0	NA	0	37	12.7	125	15.7	4.37	7.64449965843818	16	9.5	102	178	3.5	143	0.8	17	36.4434782608696	1	1	1	0	0	0	NA	0	NA	365	365	90	90	30	30	0	0	0	NA
11596034	20568056	54	M	UNKNOWN	2123-09-18 07:15:00	2123-09-22 16:40:00	0	0	0	NA	0	29.4	9.4	164	13	3.36	12.1	9	7.9	112	129	4.1	143	0.8	13	28.3631551764587	1	0	1	0	1	1	2123-09-18 10:32:44	1	NA	365	365	90	90	30	30	0	0	0	NA
11609635	24188241	58	F	WHITE	2183-03-12 07:15:00	2183-04-24 15:45:00	0	0	0	NA	0	43.1	14.6	128	13.7	4.72	12.5	15	8.1	101	153	3.9	138	1	12	20.95	0	0	1	0	1	1	2183-03-13 23:58:03	1	NA	365	365	90	90	30	30	0	0	0	NA
11615588	20518991	85	F	WHITE	2124-06-21 19:22:00	2124-06-29 15:05:00	1	1	1	2124-07-25	0	37.1	12.4	193	12.5	3.97	6	10	8.8	97	75	4	135	0.8	10	22.1	1	0	0	0	0	0	NA	0	33	33	33	33	33	33	30	0	0	0	NA
11620095	25331153	78	M	WHITE	2183-03-26 19:39:00	2183-04-04 15:10:00	0	0	0	NA	0	32.8	11.2	144	14.4	3.67	6.4	16	9	96	94	3.6	134	0.9	18	25.9	0	0	1	1	1	1	2183-03-31 10:51:52	1	NA	365	365	90	90	30	30	0	0	0	NA
11627738	25771699	60	M	WHITE	2150-12-16 02:22:00	2151-01-06 14:32:00	0	0	0	NA	0	33.9	11.6	121	13.6	3.17	6.6	14	8.4	105	107	3.9	138	0.9	9	21.9	0	0	0	0	0	1	2150-12-26 16:56:04	1	NA	365	365	90	90	30	30	0	0	1	NA
11629235	21476890	61	M	UNABLE TO OBTAIN	2119-01-18 22:45:00	2119-01-27 13:43:00	1	1	0	2119-09-13	0	41.9	13.6	190	12.9	4.92	7.7	12	8.2	101	140	3.8	139	0.9	14	28.3631551764587	0	1	1	0	1	0	2119-01-20 14:44:43	1	237	237	237	237	90	237	30	0	0	0	NA
11629252	22232151	90	M	WHITE	2193-10-20 15:44:00	2193-10-23 16:35:00	1	0	0	2199-05-12	0	37	12.3	263	13.6	4.29	5.8	15	9.5	103	93	4.7	139	1.4	43	28.65	1	0	1	0	0	0	NA	0	2029	2029	365	2029	90	2029	30	0	0	0	NA
11634175	29207403	72	F	UNKNOWN	2156-07-05 12:27:00	2156-07-08 14:01:00	1	1	1	2156-07-08	1	31	11.3	48	15.5	3.73	23.7	14.6764088643399	9	95	270	4.3	143	3	44.3586497351109	28.3631551764587	1	1	0	0	1	1	2156-07-05 12:27:58	1	2	2	2	2	2	2	2	1	0	1	NA
11646681	25194923	52	F	WHITE	2136-02-14 21:40:00	2136-02-17 17:19:00	0	0	0	NA	0	37.5	11.7	268	13.5	3.85	10.4	15	8.6	101	224	4.3	140	1.3	29	28.3631551764587	0	1	0	0	0	0	NA	0	NA	365	365	90	90	30	30	0	0	0	NA
11648038	20878153	64	F	WHITE	2115-01-06 04:23:00	2115-01-09 16:28:00	0	0	0	NA	0	32.9	10.2	264	13.1	3.53	7.5	12	9.4	97	162	5.7	141	0.8	18	28.3631551764587	1	1	0	1	0	0	NA	0	NA	365	365	90	90	30	30	0	0	1	NA
11662780	24583161	61	M	WHITE	2173-06-18 23:20:00	2173-07-03 13:45:00	0	0	0	NA	0	37.2	13.6	325	14.3	4.73	11.9	15	9	101	140	3.9	137	0.7	11	28.3631551764587	1	0	0	0	0	0	2173-06-19 00:59:00	1	NA	365	365	90	90	30	30	0	0	0	NA
11664824	23119598	74	M	WHITE	2183-11-21 18:48:00	2183-11-23 17:55:00	0	0	0	NA	0	46.7	15.6	147	12.2	4.63	7.1	8	9.6	105	112	4.6	138	0.9	16	28.3631551764587	1	0	0	0	0	0	NA	0	NA	365	365	90	90	30	30	0	0	0	NA
11665654	27471296	63	F	HISPANIC/LATINO - HONDURAN	2184-07-27 02:39:00	2184-07-29 17:35:00	0	0	0	NA	0	26.8	8.8	373	16.4	3.12	9	14	8.2	100	115	4.5	136	0.6	19	24.6575	1	0	0	0	0	0	NA	0	NA	365	365	90	90	30	30	0	0	0	148
11666704	27847588	77	F	WHITE	2135-12-30 05:27:00	2136-01-03 19:20:00	0	0	0	NA	0	24.9	7.8	172	15.9	2.73	12.5	14	7.1	101	89	4.2	134	1.1	15	19.3666666666667	0	0	0	1	0	0	NA	0	NA	365	365	90	90	30	30	0	0	0	NA
11699379	22466240	56	M	WHITE	2128-11-21 01:06:00	2128-11-26 14:33:00	0	0	0	NA	0	35	12.1	164	13.9	3.46	15.4	8	8.2	112	89	4.5	145	0.8	5	25.604	1	0	1	1	1	0	2128-12-01 13:19:05	1	NA	365	365	90	90	30	30	0	0	0	NA
11709944	27804957	30	M	WHITE	2148-04-26 19:25:00	2148-04-29 18:11:00	0	0	0	NA	0	45.8	16	48	12.4	5.24	2.3	16	8.6	103	128	3.3	140	0.9	9	36.3	1	0	0	0	0	0	NA	0	NA	365	365	90	90	30	30	0	0	0	NA
11715339	29760917	46	M	WHITE	2124-06-29 22:31:00	2124-07-05 13:35:00	0	0	0	NA	0	40.6	13.3	189	13.2	4.87	8.4	12	8	103	83	3.3	141	0.6	17	34.5	1	1	1	0	1	0	2124-07-01 10:28:19	1	NA	365	365	90	90	30	30	0	0	0	NA
11729047	25340544	72	M	HISPANIC/LATINO - DOMINICAN	2151-07-03 21:04:00	2151-07-18 14:00:00	0	0	0	NA	0	40.7	13.3	237	12.8	4.85	9	13	9.4	103	221	4.1	137	0.8	12	25.2166666666667	1	1	0	0	0	0	NA	0	NA	365	365	90	90	30	30	0	0	0	NA
11742505	24067631	72	F	UNKNOWN	2182-05-03 20:10:00	2182-05-12 21:50:00	1	1	1	2182-05-12	1	37.4	11.5	126	17.7	3.62	17.4	11	8.8	91	181	4.7	139	0.8	30	25.8	0	1	0	1	1	1	2182-05-04 11:38:53	1	8	8	8	8	8	8	8	1	0	1	NA
11747567	21026620	71	F	ASIAN	2144-01-31 22:46:00	2144-02-17 18:11:00	1	1	0	2144-11-09	0	30.4	10.1	41	17.4	3.66	10.5	11	7.7	97	105	3.9	130	0.6	13	25.9380952380952	1	1	0	0	0	0	NA	0	282	282	282	282	90	282	30	0	0	1	82.2
11748917	27731770	69	M	UNKNOWN	2182-08-29 20:52:00	2182-09-10 14:04:00	1	1	1	2182-11-26	0	30.2	10.7	75	15.9	2.94	5.7	12	8.1	97	101	4.1	130	1.6	40	28.3631551764587	0	0	0	0	0	0	2182-09-03 23:28:09	1	88	88	88	88	88	88	30	0	0	0	NA
11770833	20127794	56	M	WHITE	2191-07-12 21:57:00	2191-07-16 13:52:00	1	0	0	2200-02-27	0	38	13.5	126	13.6	4.05	13.5	14	7.3	100	91	3.6	129	1.3	45	21.6795454545455	0	0	0	0	0	1	2200-02-18 16:33:59	1	3151	3151	365	3151	90	3151	30	0	0	0	NA
11778505	27972977	62	M	BLACK/CARIBBEAN ISLAND	2124-08-19 16:42:00	2124-09-08 18:30:00	0	0	0	NA	0	36.8	12.2	208	13.6	4.5	11.2	13	8.4	104	181	3.3	139	1.3	13	28.3631551764587	1	1	1	0	0	0	NA	0	NA	365	365	90	90	30	30	0	0	0	106.2
11778596	22066737	30	F	WHITE	2169-06-30 11:57:00	2169-07-06 13:57:00	0	0	0	NA	0	34.2	12.1	178	12.6	3.68	5.1	15	9.3	108	115	4.8	142	1.6	22	21.4431654676259	0	0	0	0	0	0	NA	0	NA	365	365	90	90	30	30	0	0	1	1
11788994	27671608	72	F	WHITE	2150-08-18 15:09:00	2150-08-20 15:40:00	1	1	0	2151-05-26	0	29.9	9.5	80	16.2	2.81	2.2	10	8.2	109	97	3.7	145	0.6	14	37.975	1	0	0	0	0	0	NA	0	280	280	280	280	90	280	30	0	1	0	NA
11793089	24662454	67	M	WHITE	2162-02-03 02:57:00	2162-02-07 13:45:00	0	0	0	NA	0	33.5	11.6	165	13.2	3.42	8.6	16	8.1	95	102	4.3	138	0.8	14	30.5	0	0	0	0	0	0	NA	0	NA	365	365	90	90	30	30	0	0	0	NA
11806511	22815992	78	F	HISPANIC/LATINO - PUERTO RICAN	2184-01-19 04:08:00	2184-01-20 17:00:00	0	0	0	NA	0	35.6	11.6	285	15	4.23	12.3	19	9.2	99	132	4.7	134	0.8	26	28.3631551764587	1	1	0	0	0	0	NA	0	NA	365	365	90	90	30	30	0	0	0	NA
11807614	26989504	75	M	WHITE	2179-08-10 21:41:00	2179-08-17 17:10:00	1	1	1	2179-09-20	0	39.2	13.3	161	14.8	4.71	4.2	15	8.9	102	198	4.1	139	0.6	14	28.3631551764587	1	1	0	0	0	0	NA	0	40	40	40	40	40	40	30	0	0	1	NA
11808048	27215584	61	M	UNKNOWN	2156-07-10 21:50:00	2156-07-18 18:00:00	0	0	0	NA	0	45.6	15	299	12.8	5.08	9.1	15	9.9	104	108	4.2	137	0.8	11	29	1	1	1	0	1	1	2156-07-14 14:16:17	1	NA	365	365	90	90	30	30	0	0	0	NA
11814468	27704495	59	M	WHITE - RUSSIAN	2164-09-21 14:02:00	2164-09-22 18:00:00	0	0	0	NA	0	33.4	12.3	202	13.8	3.87	6.4	14	9.1	103	101	3.8	141	0.9	15	32.3315789473684	1	0	0	0	0	0	NA	0	NA	365	365	90	90	30	30	0	0	0	NA
11815581	29027426	56	F	WHITE	2149-09-26 14:38:00	2149-09-28 18:18:00	0	0	0	NA	0	33.6	10.8	276	14.3	3.58	6	13	9.3	102	112	5.4	142	0.6	5	25.5	0	0	0	0	0	0	NA	0	NA	365	365	90	90	30	30	0	0	0	NA
11829736	21788670	78	M	UNKNOWN	2185-07-25 18:15:00	2185-08-03 15:18:00	0	0	0	NA	0	41.5	13.5	152	13.7	4.48	6.9	10	7.8	105	121	3.9	139	1	13	28.1	1	0	1	0	0	0	2185-07-27 11:50:08	1	NA	365	365	90	90	30	30	0	0	0	NA
11856771	20685540	83	M	WHITE	2176-01-09 20:05:00	2176-01-10 14:45:00	1	0	0	2183-08-13	0	34.2	11.8	273	13.6	3.71	8.8	15	9.7	103	162	4.5	141	1.3	33	24.2910256410256	1	1	0	0	0	0	NA	0	2772	2772	365	2772	90	2772	30	0	0	0	NA
11864502	21252919	79	M	WHITE	2200-07-16 21:42:00	2200-07-18 13:51:00	0	0	0	NA	0	41.6	13.2	275	13.2	4.46	10.1	11	8.7	104	100	3.9	141	0.8	12	25.6666666666667	1	0	0	0	0	0	NA	0	NA	365	365	90	90	30	30	0	0	0	NA
11889932	25425220	77	M	HISPANIC/LATINO - CENTRAL AMERICAN	2161-07-13 11:30:00	2161-07-17 15:30:00	0	0	0	NA	0	34.6	11.5	164	13.2	3.6	4.1	15	8.6	99	142.016290042885	4.7	134	1.3	32	32	1	1	1	0	0	0	2161-07-13 22:20:41	1	NA	365	365	90	90	30	30	0	0	1	NA
11908706	27833653	69	M	WHITE	2116-12-02 10:30:00	2116-12-08 18:30:00	0	0	0	NA	0	40.1	13.5	252	13.1	4.06	11.1	13	8.9	105	84	4.2	142	0.9	21	26.3	0	0	0	0	0	1	2116-12-03 13:48:01	1	NA	365	365	90	90	30	30	0	0	0	NA
11916989	22536993	56	F	OTHER	2175-01-21	2175-01-26 13:59:00	0	0	0	NA	0	24.2	7.9	148	13.8	2.56	7.1	7	7.2	113	117	4.4	139	0.5	7	28.3631551764587	1	0	1	0	0	0	2175-01-21 10:17:55	1	NA	365	365	90	90	30	30	0	0	0	NA
11921962	27620745	78	M	WHITE	2168-11-30 00:37:00	2168-11-30 17:55:00	0	0	0	NA	0	38.2	12.4	197	12.6	4.06	8.4	9	9.4	103	165	4.3	140	1.2	26	28.3631551764587	1	1	0	0	0	0	NA	0	NA	365	365	90	90	30	30	0	0	0	NA
11934652	21508031	89	F	WHITE	2154-10-30 17:31:00	2154-11-03 15:10:00	0	0	0	NA	0	39.7	12.6	266	12.4	4.3	7.6	13	9	104	90	4.2	137	1.1	17	33	1	0	0	1	0	0	NA	0	NA	365	365	90	90	30	30	0	0	0	NA
11943319	28196556	56	M	OTHER	2141-08-14 01:30:00	2141-08-18 12:32:00	0	0	0	NA	0	33.1	11.7	208	13.3	3.84	13.4	12	8.6	106	111	4.2	141	0.9	17	28.3631551764587	0	0	0	0	0	0	NA	0	NA	365	365	90	90	30	30	0	0	0	NA
11945359	24104769	71	F	WHITE	2182-08-13 20:35:00	2182-08-15 16:36:00	0	0	0	NA	0	33.1	10.8	421	14	3.52	9.6	13	8.5	112	145	4	144	0.9	17	19.15	1	0	0	0	0	0	NA	0	NA	365	365	90	90	30	30	0	0	1	NA
11948874	21608544	70	M	UNKNOWN	2144-09-17 12:39:00	2144-09-25 13:37:00	0	0	0	NA	0	39.7	13.1	221	14	4.33	9.7	18	7.3	107	238	4.2	142	1.1	17	28.3631551764587	1	1	1	0	1	1	2144-09-17 13:10:28	1	NA	365	365	90	90	30	30	0	0	0	NA
11951469	23658050	42	F	WHITE	2166-02-13 04:16:00	2166-02-14 14:30:00	0	0	0	NA	0	37.1	12.2	338	12.1	4.49	10.6	14	8.9	103	94	3.9	139	0.6	8	37.3	0	0	0	0	0	0	NA	0	NA	365	365	90	90	30	30	0	0	0	NA
11955613	21356745	72	M	WHITE	2151-09-26 17:08:00	2151-10-06 15:05:00	0	0	0	NA	0	36.1	12.9	176	12.3	3.88	11.6	14	9.6	104	193	4.1	137	1.2	38	25.2692307692308	1	1	0	0	0	0	NA	0	NA	365	365	90	90	30	30	0	0	1	NA
11956995	26853971	61	F	WHITE	2141-03-13 05:30:00	2141-03-20 16:21:00	0	0	0	NA	0	40.2	14.6	262	12.1	4.52	6.9	14	9.5	99	191	4	137	1.1	37	30.9	0	1	0	0	0	0	NA	0	NA	365	365	90	90	30	30	0	0	0	NA
11962864	25357696	75	M	WHITE	2116-03-02	2116-03-10 11:49:00	0	0	0	NA	0	38.1	12	225	13.4	4.03	16	14	8.1	104	157	5.5	140	1.1	16	26.78	0	0	0	1	0	0	2116-03-03 05:16:51	1	NA	365	365	90	90	30	30	0	0	0	NA
11992881	26747159	91	F	WHITE	2113-05-18 17:55:00	2113-05-21 14:43:00	1	1	0	2114-04-19	0	30.5	9.7	251	14.9	3.19	6.9	9	8.6	102	92	4.4	139	0.8	28	18.7	1	0	0	0	0	0	NA	0	335	335	335	335	90	335	30	0	0	0	NA
11993984	23817304	45	M	WHITE	2201-04-17 16:48:00	2201-04-29 16:00:00	0	0	0	NA	0	36.6	12.6	134	12.7	4.12	5.2	10	8.9	97	76	4.1	135	0.6	13	37.93	0	0	0	0	0	0	NA	0	NA	365	365	90	90	30	30	0	0	0	NA
11994558	24224721	50	F	WHITE - OTHER EUROPEAN	2128-01-24 00:24:00	2128-01-25 18:00:00	0	0	0	NA	0	47.9	15.6	302	13.8	4.95	8.2	16	8.9	104	108	4.2	142	0.8	15	28.3631551764587	0	0	0	0	0	0	NA	0	NA	365	365	90	90	30	30	0	0	0	NA
11994626	20579081	42	M	WHITE	2143-01-03 16:42:00	2143-01-06 16:36:00	0	0	0	NA	0	41.3	13.9	370	14.7	4.85	9	12	8.9	101	81	4	141	1	11	28.9809523809524	0	0	0	0	0	0	NA	0	NA	365	365	90	90	30	30	0	0	1	NA
12014965	22430956	43	M	WHITE	2140-07-07 15:51:00	2140-07-10 15:00:00	0	0	0	NA	0	41.2	13.8	162	13.6	4.86	14.5	11	9.1	97	243	4.1	134	0.9	12	28.3631551764587	1	1	0	0	0	0	NA	0	NA	365	365	90	90	30	30	0	0	0	NA
12017639	29218227	55	M	WHITE	2165-08-29 17:03:00	2165-10-02 13:41:00	1	1	0	2165-12-12	0	30.4	10.2	318	14.7	3.48	24.7	23	8.64866011691968	103.205205944006	134.625814499866	5.6	139.585549017269	2.04836203307936	31.5079054195034	28.3631551764587	1	1	0	0	1	1	2165-08-29 17:04:57	1	104	104	104	104	90	104	30	0	0	1	NA
12027688	22679858	56	M	WHITE	2175-10-09 18:42:00	2175-10-22 18:03:00	1	0	0	2177-03-22	0	39.6	12.8	202	13.8	4.47	9.8	15	8.6	106	148	5	139	2.2	32.0524031274388	28.3631551764587	0	1	0	0	0	0	NA	0	529	529	365	529	90	529	30	0	0	0	NA
12037455	22756921	62	M	OTHER	2177-07-21 18:32:00	2177-08-03 10:16:00	1	1	1	2177-08-03	1	37.3	12.3	137	13.9	3.74	9.7	18	7.9	101	90	3.7	138	1	26	17.48	0	0	0	1	1	0	2177-08-01 09:27:08	1	12	12	12	12	12	12	12	1	0	1	NA
12039606	23981298	53	M	WHITE	2168-08-28	2168-08-30 13:00:00	0	0	0	NA	0	43	14.8	186	13	4.33	6.6	15	9.3	103	88	4.4	138	0.8	16	22.3	0	0	0	0	0	0	NA	0	NA	365	365	90	90	30	30	0	0	0	NA
12049515	27948717	48	M	WHITE	2125-07-02 09:49:00	2125-07-08 11:30:00	1	0	0	2138-12-20	0	46	16.4	202	13.7	5.29	9.2	14	9.7	102	96	4.1	138	1.2	20	29.8242105263158	0	0	0	0	0	0	NA	0	4918	4918	365	4918	90	4918	30	0	0	0	NA
12057132	24845230	69	M	WHITE	2180-02-12 18:34:00	2180-02-17 17:30:00	0	0	0	NA	0	41.6	14.1	146	13.4	4.55	8.6	11	8.9	107	102	3.4	141	0.7	15	25.4142857142857	1	1	1	0	0	0	NA	0	NA	365	365	90	90	30	30	0	0	0	NA
12086277	25358584	77	M	WHITE	2126-12-20 21:25:00	2126-12-28 16:00:00	0	0	0	NA	0	39.6	12.8	157	13	4.24	5.4	14	9.1	101	154	4.3	142	0.9	16	23.7	1	1	1	0	1	0	2126-12-24 09:47:45	1	NA	365	365	90	90	30	30	0	0	0	NA
12093479	21668352	80	M	WHITE	2182-12-16 19:25:00	2182-12-21 13:15:00	0	0	0	NA	0	40.5	13	204	15.5	4.04	13.5	17	8.6	97	126	4.8	139	1.6	38	28.3631551764587	0	0	1	0	1	1	2182-12-16 19:26:44	1	NA	365	365	90	90	30	30	0	0	1	NA
12095714	22402146	80	F	WHITE	2141-03-23 20:57:00	2141-03-26 17:16:00	0	0	0	NA	0	29.3	9.7	233	14.3	3.37	5.4	10	10.3	99	101	3.9	136	0.9	21	21.875	0	0	1	0	0	0	NA	0	NA	365	365	90	90	30	30	0	0	0	NA
12097961	23518179	72	F	WHITE	2164-11-02 21:12:00	2164-11-07 18:35:00	0	0	0	NA	0	40	13.8	318	14	4.53	9.3	22	8.6	91	96	3.8	129	0.7	35	27	1	0	0	1	0	0	NA	0	NA	365	365	90	90	30	30	0	0	0	NA
12106270	28081030	65	F	WHITE	2135-05-01 21:43:00	2135-06-30 19:02:00	1	1	0	2135-08-10	0	26.7	8.6	150	13.8	2.6	17.5	13	9.6	99	94	4.1	137	1.17233923927022	37	37.2	0	1	1	0	1	1	2135-08-01 12:10:48	1	100	100	100	100	90	100	30	0	0	1	NA
12114096	21937199	82	F	WHITE	2159-10-02 21:37:00	2159-10-03 15:30:00	0	0	0	NA	0	31.6	9.6	346	15.4	4.45	9.2	13	9.7	95	258	4.8	141	0.6	15	29.7571428571429	0	1	0	1	0	0	NA	0	NA	365	365	90	90	30	30	0	0	1	NA
12133540	28203970	88	M	WHITE	2122-06-26	2122-07-05 18:36:00	1	1	1	2122-07-05	1	44.9	14.8	172	14.5	4.51	14.0639004203444	17	8.1	100	148	4.9	136	2.1	44	28.3631551764587	0	1	1	0	1	1	2122-06-26 21:51:28	1	9	9	9	9	9	9	9	1	0	1	NA
12146733	20670500	92	F	WHITE	2156-09-09 17:33:00	2156-09-16 15:39:00	1	1	0	2157-09-09	0	26.6	8.9	147	15.5	2.92	5.2	10	9.2	116	117	3.6	142	1	28	28.3631551764587	1	0	0	0	0	0	NA	0	364	364	364	364	90	364	30	0	0	0	NA
12150030	23532249	68	F	WHITE - OTHER EUROPEAN	2132-05-05 10:15:00	2132-05-09 17:54:00	0	0	0	NA	0	20.9	6.7	127	13.5	2.07	7.4	10	8	110	96	5	139	0.6	11	28.3631551764587	1	0	0	0	0	0	2132-05-05 10:17:48	1	NA	365	365	90	90	30	30	0	0	0	NA
12156452	22536623	69	M	WHITE	2137-10-31 05:02:00	2137-11-03 19:28:00	0	0	0	NA	0	30.8	10.4	273	15.6	3.49	5.6	14	8.5	105	120	3.8	141	1	10	28.03125	1	0	0	0	0	0	NA	0	NA	365	365	90	90	30	30	0	0	0	NA
12185260	25521370	83	M	WHITE	2114-10-04 17:29:00	2114-10-10 15:26:00	1	1	1	2114-10-28	0	45.2	15.5	178	13.1	4.8	14	19	9.2	98	155	4.6	135	1.3	35	28.3631551764587	1	1	1	0	0	0	NA	0	23	23	23	23	23	23	23	1	0	0	NA
12187679	29973788	78	M	UNKNOWN	2170-10-26 02:01:00	2170-11-04 14:17:00	1	1	0	2171-05-06	0	32.7	11.1	235	13	3.74	8.7	13	8.5	93	112	3.9	130	1.2	19	21.3	1	0	0	0	1	0	2170-10-27 15:11:40	1	191	191	191	191	90	191	30	0	0	1	2.9
12191344	23556459	75	F	WHITE	2165-05-14 08:45:00	2165-05-18 16:17:00	0	0	0	NA	0	34.3	10.8	206	14.6	3.67	10.8	15	8.4	100	129	4.1	142	0.9	13	20.6	0	0	1	1	0	0	NA	0	NA	365	365	90	90	30	30	0	0	0	NA
12194800	25838165	73	F	WHITE	2126-12-27 21:42:00	2126-12-30 19:00:00	0	0	0	NA	0	31.7	10.6	359	14.5	3.7	11.5	19	8.9	107	87	4.4	135	3.3	46.521608748324	25.4	0	0	0	0	0	0	NA	0	NA	365	365	90	90	30	30	0	0	0	NA
12200824	21170137	59	M	OTHER	2126-05-23 20:31:00	2126-05-24 17:11:00	0	0	0	NA	0	33.8	11.4	31	15.4	3.53	3	8	8.3	107	106	4.4	142	1.2	30	37.1060606060606	1	0	0	0	0	0	NA	0	NA	365	365	90	90	30	30	0	0	1	NA
12215883	20438204	80	F	WHITE	2144-10-14 16:25:00	2144-10-30 14:23:00	0	0	0	NA	0	31.9	10	240	14	3.39	7.8	17	9.4	99	125	4.3	139	0.9	33	27.4	0	0	0	0	1	1	2144-10-15 10:15:27	1	NA	365	365	90	90	30	30	0	0	0	NA
12218333	21334839	48	F	WHITE	2170-07-30 06:19:00	2170-08-01 15:14:00	0	0	0	NA	0	36	11.7	284	14.8	3.18	9	12	8	97	79	3.2	135	0.6	2	27.2375	1	0	0	0	0	0	NA	0	NA	365	365	90	90	30	30	0	0	0	NA
12226105	27502417	38	F	HISPANIC/LATINO - PUERTO RICAN	2169-06-12 13:42:00	2169-06-13 17:10:00	0	0	0	NA	0	39.6	13.4	341	14.1	4.45	5	11	10	102	103	4	137	0.8	7	28.3631551764587	0	0	0	0	0	0	NA	0	NA	365	365	90	90	30	30	0	0	1	NA
12232780	23747257	78	M	WHITE	2133-12-10 09:15:00	2133-12-13 11:15:00	0	0	0	NA	0	41.6	13.9	337	12.6	4.23	10.3	12	9.2	101	120	3.9	136	0.9	16	28.3631551764587	1	0	0	1	0	0	NA	0	NA	365	365	90	90	30	30	0	0	1	NA
12233085	20705795	72	M	WHITE	2180-03-29 12:20:00	2180-04-07 15:40:00	1	0	0	2191-08-01	0	36.8	13	204	12.4	4.06	3.6	13	8.2	111	210	3.6	145	0.8	19	25.3147727272727	1	0	0	0	1	1	2191-07-27 17:23:55	1	4141	4141	365	4141	90	4141	30	0	1	1	NA
12242872	28062370	57	M	WHITE	2174-03-31 12:59:00	2174-04-07 16:00:00	1	0	0	2175-04-23	0	47.1	16.2	296	13.8	5.03	11.3	15	10.2	102	98	4.1	138	1	15	33.5692307692308	0	0	0	0	0	0	2174-09-21 17:56:09	1	387	387	365	387	90	387	30	0	0	1	NA
12267491	29731204	91	F	WHITE	2144-04-01 06:00:00	2144-04-06 16:18:00	1	1	1	2144-04-19	0	34.9	11.3	228	14.2	3.65	16.2	13	8.3	108	146	3.9	141	0.8	21	28.3631551764587	1	0	1	1	1	0	2144-04-01 07:39:00	1	17	17	17	17	17	17	17	1	0	1	NA
12278990	23577276	75	M	WHITE	2165-11-29 12:01:00	2165-12-13 12:18:00	0	0	0	NA	0	44.8	15	116	14.8	4.33	4.5	8	8.9	107	77	4.4	141	1.2	14	28.3631551764587	0	0	0	1	0	0	2165-11-29 12:02:49	1	NA	365	365	90	90	30	30	0	0	1	NA
12279183	23816324	66	M	WHITE	2139-11-20 04:51:00	2139-11-27 15:58:00	1	1	1	2140-01-03	0	34.4	11.9	204	16.8	3.62	15.9	13	7.8	97	95	4.8	129	1.2	22	28.3631551764587	1	1	0	1	0	0	NA	0	43	43	43	43	43	43	30	0	0	0	NA
12298098	20873165	55	M	WHITE	2114-04-05 13:29:00	2114-04-15 13:13:00	0	0	0	NA	0	28.4	10	52	14.7	2.93	3.8	15	8.3	99	103	4.1	136	1.2	12	27.5	0	0	0	0	0	0	NA	0	NA	365	365	90	90	30	30	0	0	0	NA
12328902	29372998	54	M	WHITE	2177-01-31 13:23:00	2177-02-07 17:00:00	0	0	0	NA	0	30.9	10.4	115	14.3	3.64	13.1	12	7.4	107	116	4.5	136	1	19	28.3631551764587	1	0	1	0	1	1	2177-02-05 02:29:31	1	NA	365	365	90	90	30	30	0	0	0	NA
12336408	25495889	63	M	WHITE	2141-01-19 20:57:00	2141-01-21 14:30:00	0	0	0	NA	0	35.8	12.2	105	12.3	3.68	3.4	18	9.1	94	83	3.9	133	0.9	19	27.7571428571429	1	0	0	0	0	0	NA	0	NA	365	365	90	90	30	30	0	0	0	NA
12338963	22093336	70	M	WHITE	2186-12-24 22:25:00	2186-12-28 16:01:00	0	0	0	NA	0	40.3	13.1	169	14.5	4.28	7.1	15	9.3	103	100	4.3	139	0.9	14	28.4666666666667	0	0	0	0	0	0	NA	0	NA	365	365	90	90	30	30	0	0	0	37.5
12340605	23571437	55	M	WHITE	2169-11-04 20:58:00	2169-11-10 18:12:00	0	0	0	NA	0	33.6	11.6	134	17	3.31	15.1	16	9	93	158	4.9	135.734939630199	1	40	32.6444444444445	0	0	0	0	0	0	NA	0	NA	365	365	90	90	30	30	0	0	0	NA
12344358	24786589	33	M	WHITE	2175-07-01 14:43:00	2175-07-02 19:22:00	0	0	0	NA	0	36	12.9	39	16.5	3.8	5.4	16	8.7	103	100	3.6	139	1.7	13	28.3631551764587	0	0	0	0	0	0	NA	0	NA	365	365	90	90	30	30	0	0	0	NA
12353032	26964014	69	M	WHITE	2162-12-14 07:15:00	2162-12-18 01:23:00	0	0	0	NA	0	26.5	9.2	226	13.5	2.83	16.1	13	8.1	111	142	3.6	143	0.9	17	28.3631551764587	1	1	1	0	1	1	2162-12-14 09:56:37	1	NA	365	365	90	90	30	30	0	0	0	NA
12358970	26999118	64	M	WHITE	2144-07-08 23:05:00	2144-07-10 15:24:00	0	0	0	NA	0	44.5	15.8	151	12.1	5.17	5.7	15	9.4	97	261	3.5	138	0.9	18	30.275	1	1	1	0	0	0	2144-07-09 00:12:00	1	NA	365	365	90	90	30	30	0	0	1	NA
12364397	21261269	62	F	WHITE	2124-09-23 19:28:00	2124-09-27 14:55:00	0	0	0	NA	0	34.6	12	237	12.9	4.03	10.7	13	8.6	99	113	3	136	0.8	19	34.5818181818182	1	1	0	0	0	0	NA	0	NA	365	365	90	90	30	30	0	0	0	NA
12370637	20317485	67	M	WHITE	2130-02-15 02:33:00	2130-02-19 18:30:00	0	0	0	NA	0	26.2	8.5	142	12.2	2.83	6.8	10	8.7	105	107	4.2	136	1.1	22	28.3631551764587	1	0	1	1	1	1	2130-02-15 10:33:52	1	NA	365	365	90	90	30	30	0	0	0	NA
12376807	29564414	78	M	OTHER	2145-06-09 17:02:00	2145-06-11 18:15:00	0	0	0	NA	0	27	9	175	13.5	3.13	5.7	12	8.9	102	141	3.4	137	0.8	22	25.421052631579	1	0	0	0	0	0	NA	0	NA	365	365	90	90	30	30	0	0	0	NA
12378873	22871321	86	F	WHITE	2190-08-11 21:38:00	2190-08-22 12:30:00	0	0	0	NA	0	42.9	14.6	211	14.2	4.91	10	13	8.9	102	118	3.9	139	1.1	25	37.0181818181818	1	0	0	1	1	1	2196-03-20 17:04:00	1	NA	365	365	90	90	30	30	0	0	0	NA
12380759	22450137	46	M	WHITE	2165-03-18 12:05:00	2165-03-21 17:30:00	0	0	0	NA	0	31	10.7	317	13.9	3.62	7.2	17	7.9	104	169	5.2	132	2.43619710681392	60	36.3363636363636	0	1	0	0	0	0	NA	0	NA	365	365	90	90	30	30	0	0	0	NA
12385751	21636549	36	M	WHITE	2178-03-29 18:08:00	2178-04-06 17:01:00	0	0	0	NA	0	38.1	12.2	256	15	4.12	11.9	10	8.9	101	84	4.1	140	1	15	33.1	1	1	0	0	0	0	NA	0	NA	365	365	90	90	30	30	0	0	0	12.7
12393440	27615197	81	M	WHITE	2116-04-01 21:41:00	2116-04-03 16:45:00	0	0	0	NA	0	35	11.4	153	15.8	3.63	6.2	21	8.8	99	142	5.1	141	1.84040985339646	54	28.3631551764587	0	1	1	0	0	0	NA	0	NA	365	365	90	90	30	30	0	0	0	NA
12408629	28282634	50	F	BLACK/AFRICAN AMERICAN	2182-06-04 15:03:00	2182-06-06 19:50:00	1	0	0	2183-08-21	0	45.6	15.3	154	16.4	4.58	4.6	15	9.4	102	114	4.2	141	1.1	18	28.3631551764587	0	0	0	0	0	0	NA	0	442	442	365	442	90	442	30	0	1	0	NA
12411018	21206281	49	F	WHITE	2124-07-31 18:02:00	2124-08-09 19:00:00	1	1	1	2124-08-13	0	37.1	12.9	207	13.9	4.1	9.2	13	8	107	113.810499048843	3.4	140	0.5	17	28.3631551764587	1	1	0	0	1	1	2124-07-31 20:15:00	1	12	12	12	12	12	12	12	1	0	0	NA
12440851	22420116	71	M	WHITE	2139-02-02	2139-02-04 12:00:00	0	0	0	NA	0	39.3	13	173	13.4	4.41	16.8	16	9.1	104	271	3.6	142	0.7	17	28.3631551764587	0	1	1	0	0	0	2139-02-02 16:45:49	1	NA	365	365	90	90	30	30	0	0	0	NA
12454785	28295611	67	M	WHITE	2150-06-27 23:59:00	2150-07-10 15:28:00	1	0	0	2151-07-16	0	37.4	12.3	100	16.4	4.6	3.7	11	9.1	108	106	4	145	1.4	16	35.88	0	0	1	0	0	0	NA	0	383	383	365	383	90	383	30	0	0	0	NA
12463956	29770886	91	M	WHITE	2169-01-30 18:43:00	2169-03-07 14:36:00	0	0	0	NA	0	32.7	10.2	96	13.8	3.04	2	9	8.6	105	102	4.2	138	1	18	25.5	0	0	0	0	0	0	NA	0	NA	365	365	90	90	30	30	0	0	0	NA
12468681	20896725	88	F	WHITE	2180-07-22 18:10:00	2180-08-01 14:25:00	0	0	0	NA	0	27.8	8.6	86	16.1	3.13	4.2	13	9.3	103.167153677427	198	3.9	138.60668172321	0.9	13	28.3631551764587	0	1	1	0	0	0	NA	0	NA	365	365	90	90	30	30	0	0	0	NA
12471706	25244130	61	M	WHITE	2158-04-22 21:08:00	2158-05-02 15:22:00	0	0	0	NA	0	39.7	13.3	171	13.6	4.13	5	10	7.7	102	99	4	142	0.8	11	25.3	1	0	1	0	1	0	2158-04-24 08:48:31	1	NA	365	365	90	90	30	30	0	0	0	NA
12472275	20150194	80	F	UNABLE TO OBTAIN	2189-03-18 00:36:00	2189-03-19 15:56:00	0	0	0	NA	0	26.5	8.4	265	14.6	2.61	10.3	7	8.8	97	87	4.8	136	0.8	26	28.3631551764587	1	0	0	0	0	0	2189-03-18 00:37:26	1	NA	365	365	90	90	30	30	0	0	0	NA
12494493	26521075	64	F	WHITE	2120-11-18	2120-11-26 17:30:00	0	0	0	NA	0	30.1	9.8	123	15.9	3.48	19.3	10	8.3	108	128	4.3	141	1.1	18	28.3631551764587	0	1	0	0	1	0	2120-11-18 09:49:45	1	NA	365	365	90	90	30	30	0	0	1	NA
12503315	28320719	60	F	WHITE	2152-02-24 19:38:00	2152-02-26 16:45:00	1	1	1	2152-04-10	0	36.7	12.7	241.656959119895	13	3.89	11.2	14	8.8	99	100	4.1	133	0.7	14	24.8	1	0	0	0	0	0	NA	0	45	45	45	45	45	45	30	0	0	0	NA
12505092	24248204	64	M	OTHER	2160-12-20 17:55:00	2160-12-25 15:37:00	1	1	0	2161-05-17	0	33.6	11.4	71	13.9	3.28	5.9	10	10	102	105	4.4	137	0.9	10	25.3714285714286	1	1	0	0	0	0	NA	0	147	147	147	147	90	147	30	0	0	0	NA
12510384	20091905	46	M	WHITE - OTHER EUROPEAN	2174-12-20	2174-12-22 14:20:00	0	0	0	NA	0	37	12.6	201	12.8	4.22	10	13	9	104	96	4.4	137	0.8	11	24	0	0	0	0	0	0	NA	0	NA	365	365	90	90	30	30	0	0	0	NA
12511162	21000571	78	M	WHITE	2180-01-02 00:47:00	2180-01-05 18:30:00	0	0	0	NA	0	43.8	14.5	221	17.1	4.34	8.9	11	9	101	106	4.6	136	1.3	31	28.3631551764587	1	1	0	1	0	0	NA	0	NA	365	365	90	90	30	30	0	0	0	NA
12518336	22201316	69	M	WHITE	2173-02-19 09:00:00	2173-02-22 14:30:00	1	0	0	2174-04-12	0	38	10.6	286	15.8	4.07	12.9	11	8.4	107	109	4.8	141	1.1	11	31.2095238095238	1	0	0	0	0	0	NA	0	416	416	365	416	90	416	30	0	0	0	NA
12525447	29399483	33	M	WHITE	2114-07-03 23:33:00	2114-07-09 10:00:00	1	1	0	2115-01-15	0	38.1	13.4	126	13.8	4.03	5.1	12	7.6	96	108	3.8	133	0.8	12	28.3631551764587	0	0	0	0	1	1	2114-07-04 00:34:00	1	195	195	195	195	90	195	30	0	0	0	87.6
12547517	26790728	71	F	WHITE	2151-02-21 22:54:00	2151-03-02 14:30:00	0	0	0	NA	0	25.8	8.2	43	18.9	2.92	3.6	10	8.6	114	99	4.4	143	1.9	26	25.05	0	0	0	0	0	0	NA	0	NA	365	365	90	90	30	30	0	0	0	14.3
12562588	25019050	66	M	WHITE	2185-11-07 12:00:00	2185-12-19 03:02:00	1	1	1	2185-12-19	1	31.7	10.9	37	13.6	2.97	2.9	11	8.7	104	117	3.5	138	1	22	26.45	0	0	0	0	1	1	2185-12-14 16:42:37	1	41	41	41	41	41	41	30	0	0	1	NA
12568114	25758826	57	M	WHITE	2116-02-13 00:19:00	2116-03-04 17:56:00	1	0	0	2118-07-09	0	26	8.4	437	17.3	2.89	21.8	16	8.3	105	114	3.5	140	2.4	25	25.8657894736842	0	0	0	0	0	0	NA	0	876	876	365	876	90	876	30	0	0	1	NA
12568220	29841403	66	F	WHITE	2129-05-23 00:48:00	2129-05-31 14:53:00	0	0	0	NA	0	34.5	11.1	271	12.8	3.68	4	13	9.6	91	123	4.4	130	0.8	16	23.9	1	0	0	1	0	0	NA	0	NA	365	365	90	90	30	30	0	0	1	NA
12582887	28771375	66	M	UNKNOWN	2128-09-24 01:34:00	2128-10-03 14:25:00	0	0	0	NA	0	43.4	14.5	198	12.2	4.64	6.5	11	8.5	104	87	4.4	138	0.9	11	28.3631551764587	0	0	0	0	1	0	2128-09-24 02:47:00	1	NA	365	365	90	90	30	30	0	0	0	NA
12589918	21877240	65	M	WHITE	2188-01-21 01:55:00	2188-01-28 13:50:00	0	0	0	NA	0	44	14.8	211	13.2	4.66	16.8	16	8.6	103	247	4	137	1.1	21	37.2875	0	1	0	0	1	0	2188-01-21 16:45:26	1	NA	365	365	90	90	30	30	0	0	1	NA
12590317	26370881	73	M	WHITE	2182-01-22 23:35:00	2182-02-12 18:22:00	0	0	0	NA	0	28.6	9.9	217	16.4	3.2	28.5	14	8.4	109.574154845318	168	4.2	148	1.5	40	28.3631551764587	0	1	0	0	1	1	2182-01-22 23:36:44	1	NA	365	365	90	90	30	30	0	0	1	NA
12603694	28017294	34	F	WHITE	2175-09-29 17:59:00	2175-10-02 20:39:00	0	0	0	NA	0	24.5	7.8	86	17.2	2.43	1.3	14	7.7	105	72	2.9	140	0.6	3	31.7	0	0	0	0	0	0	NA	0	NA	365	365	90	90	30	30	0	0	0	NA
12605370	20532991	65	M	WHITE	2172-03-21 08:04:00	2172-03-27 18:15:00	0	0	0	NA	0	34.4	11	253	13.8	4.06	6.4	12	8.6	99	119	3.4	136	1	16	34	1	0	0	0	0	0	NA	0	NA	365	365	90	90	30	30	0	0	0	NA
12606255	26878124	37	M	WHITE	2110-05-04 19:00:00	2110-05-06 14:30:00	0	0	0	NA	0	42.2	14.8	350	13.6	4.77	13.3	12	9	107	141	4.4	139	0.8	9	28.3631551764587	0	0	0	0	0	0	NA	0	NA	365	365	90	90	30	30	0	0	0	NA
12613199	23184951	54	M	BLACK/AFRICAN AMERICAN	2116-02-26 17:39:00	2116-02-27 17:50:00	0	0	0	NA	0	40.3	13.4	222	13	4.6	10.7	13	8	104	96	4	139	1	9	28.3631551764587	1	1	0	0	0	0	NA	0	NA	365	365	90	90	30	30	0	0	0	NA
12613285	20631576	58	M	WHITE	2179-10-11 18:10:00	2179-10-13 13:30:00	0	0	0	NA	0	43.5	14.6	189	12.9	4.51	7.1	10	9.4	103	109	4.3	141	1	20	27.88	1	0	1	0	0	0	NA	0	NA	365	365	90	90	30	30	0	0	0	NA
12614782	21869355	45	M	HISPANIC/LATINO - PUERTO RICAN	2169-12-12 03:30:00	2169-12-14 12:55:00	0	0	0	NA	0	40.9	14	47	14.7	4.12	3	17	8.3	107	89	3.3	143	0.7	10	25.8	1	1	0	0	0	0	NA	0	NA	365	365	90	90	30	30	0	0	0	NA
12642696	26912472	80	F	WHITE	2134-02-27 12:07:00	2134-02-28 19:11:00	0	0	0	NA	0	37.9	13.1	211	14	4	12.8	14	8.7	108	118	3.5	142	0.6	11	28.3631551764587	0	0	0	0	0	0	2134-02-28 11:54:33	1	NA	365	365	90	90	30	30	0	0	0	NA
12668169	21984054	54	M	WHITE	2156-01-28 15:25:00	2156-02-02 17:15:00	1	1	0	2156-08-19	0	32.4	10.5	99	15.2	2.8	10.6	12	7.5	103	124	3.6	132	0.7	6	28.3631551764587	0	0	0	0	0	0	NA	0	203	203	203	203	90	203	30	0	0	0	NA
12669257	25400247	40	M	WHITE	2170-11-24	2170-11-25 16:06:00	0	0	0	NA	0	38.5	12.8	168	12.2	4.26	5.7	9	8.4	105	95	4	140	0.9	11	31.725	1	0	0	0	0	0	NA	0	NA	365	365	90	90	30	30	0	0	0	NA
12679709	21804991	68	M	WHITE	2147-02-10 10:45:00	2147-02-17 16:04:00	0	0	0	NA	0	33.9	11.5	83	13.9	3.67	13.3	10	8.4	103	114	4.1	138	1	25	30.1785714285714	1	0	0	0	0	0	NA	0	NA	365	365	90	90	30	30	0	0	0	NA
12686953	22556841	65	M	WHITE	2118-01-17 22:10:00	2118-01-22 15:20:00	1	1	0	2118-11-18	0	32.6	10.6	230	12.9	3.46	8.2	12	9.2	107	85	4.3	145	1.1	24	20.2	0	0	1	0	0	0	NA	0	304	304	304	304	90	304	30	0	0	1	NA
12693870	24006366	60	M	HISPANIC OR LATINO	2167-06-15 05:27:00	2167-06-29 15:49:00	0	0	0	NA	0	27.4	9.8	360	13.5	3.1	7.3	16	8.2	101	72	4.1	135	0.7	6	28.3631551764587	1	1	1	0	0	0	NA	0	NA	365	365	90	90	30	30	0	0	0	NA
12693968	28379194	58	M	WHITE	2116-12-19 00:45:00	2116-12-20 17:05:00	0	0	0	NA	0	42	13.6	248	13.9	4.55	7.6	11	8.5	102	119	4.5	138	0.8	13	28.3631551764587	1	0	0	0	0	0	NA	0	NA	365	365	90	90	30	30	0	0	0	NA
12694687	29704558	71	F	WHITE	2128-03-14 18:50:00	2128-03-17 18:00:00	1	0	0	2133-02-25	0	36.6	12.1	251	15.9	4.1	5.4	15	9.2	105	82	4.4	138	0.9	22	32.5	0	0	1	0	0	0	NA	0	1808	1808	365	1808	90	1808	30	0	0	1	NA
12696368	24217900	26	M	BLACK/AFRICAN AMERICAN	2125-10-25 22:16:00	2125-11-02 16:17:00	0	0	0	NA	0	47.6	16.5	278	12.7	4.87	24.3	15	8.5	98	83	4.4	136	0.7	5	19.1	0	0	0	0	0	0	NA	0	NA	365	365	90	90	30	30	0	0	1	NA
12712772	25149166	70	M	WHITE	2121-07-12 22:35:00	2121-07-16 13:39:00	0	0	0	NA	0	37.2	12.7	176	12.1	3.95	20.3	16	9.3	104	107	4.1	138	1.4	15	29.4934782608696	1	0	0	0	0	0	NA	0	NA	365	365	90	90	30	30	0	0	0	NA
12715737	24751193	75	F	UNABLE TO OBTAIN	2162-12-19 15:36:00	2162-12-28 21:00:00	0	0	0	NA	0	40	12.5	281	14.1	4.65	6.5	10	7.4	101	94	3.7	137	0.8	14	28.3631551764587	1	0	1	1	0	0	2162-12-23 10:14:59	1	NA	365	365	90	90	30	30	0	0	0	NA
12741408	21352440	32	M	HISPANIC OR LATINO	2176-08-08 06:34:00	2176-08-12 14:20:00	0	0	0	NA	0	39.6	13.3	177.161240131145	12.6	4.44	10.2	13	8.7	98	111	4.3	139	0.7	5	28.3631551764587	0	0	0	0	0	0	NA	0	NA	365	365	90	90	30	30	0	0	0	NA
12746193	26137185	65	M	WHITE	2173-05-11 16:49:00	2173-05-13 16:30:00	0	0	0	NA	0	41.1	14.9	175	13.6	4.55	4.5	11	9.3	104	121	4.5	142	1.1	18	38.26	0	1	1	0	0	0	NA	0	NA	365	365	90	90	30	30	0	0	0	NA
12747674	23502275	63	M	WHITE	2188-08-26 22:53:00	2188-08-29 15:30:00	0	0	0	NA	0	31.8	11.6	175	14.3	3.28	8.5	12	8.9	108	142	4.4	140	1.1	20	28.3631551764587	1	0	1	0	0	0	NA	0	NA	365	365	90	90	30	30	0	0	0	NA
12752660	21937263	66	F	PATIENT DECLINED TO ANSWER	2110-12-13 07:15:00	2110-12-14 11:20:00	0	0	0	NA	0	38.1	12.6	270	12.8	4.18	9.7	10	8.3	107	133	3.9	139	0.5	9	33.9	1	0	0	0	0	0	2110-12-13 17:55:41	1	NA	365	365	90	90	30	30	0	0	0	NA
12760409	26168992	72	F	WHITE	2111-12-17 17:11:00	2111-12-23 14:35:00	0	0	0	NA	0	35.2	10.9	255	13.8	3.32	7.6	9	8.6	111	83	4.3904929309737	143	1.1	8	24	0	1	1	1	0	0	NA	0	NA	365	365	90	90	30	30	0	0	0	NA
12761032	20239468	47	F	WHITE	2187-06-17 19:36:00	2187-06-20 14:40:00	0	0	0	NA	0	31	10.2	153	15.2	3.37	2.5	13	7.7	108	97	3.8	139	0.7	7	21.4	0	0	0	0	0	0	NA	0	NA	365	365	90	90	30	30	0	0	0	NA
12763257	20041328	38	F	WHITE	2182-02-20 07:15:00	2182-02-25 17:00:00	1	0	0	2183-12-17	0	26.2	8.2	343	16.6	3.5	8.9	14	7.1	108	160	3.6	140	0.7	8	36.7529411764706	0	0	0	0	0	0	NA	0	664	664	365	664	90	664	30	0	0	0	NA
12767440	23724426	52	M	WHITE	2172-04-01 05:52:00	2172-04-02 16:00:00	0	0	0	NA	0	41.4	13.7	246	12.7	4.66	10.3	9	9.1	101	185	4.3	137	1	12	33	0	1	0	0	0	0	NA	0	NA	365	365	90	90	30	30	0	0	0	23.4
12767977	28036223	62	M	WHITE	2113-08-05 14:08:00	2113-08-06 16:00:00	0	0	0	NA	0	42	14	241	14.9	4.54	6.3	9	8.5	105	96	4.3	141	0.9	14	29.7777777777778	1	0	1	0	0	0	NA	0	NA	365	365	90	90	30	30	0	0	0	NA
12769995	29457156	32	F	WHITE	2135-11-04 21:26:00	2135-11-09 13:30:00	0	0	0	NA	0	30.5	10.3	62	13.4	3.54	1.1	10	7.7	109	91	3.7	143	0.6	12	18.0625	0	0	0	0	0	0	NA	0	NA	365	365	90	90	30	30	0	0	0	0.1
12777977	29494029	72	F	WHITE	2120-07-10 11:08:00	2120-07-17 17:23:00	0	0	0	NA	0	32.9	11.2	266	14.4	3.71	7.1	12	9.2	104	94	3.7	144	0.7	12	27.9714285714286	0	0	0	0	0	0	NA	0	NA	365	365	90	90	30	30	0	0	0	35.7
12792439	20537763	79	F	UNABLE TO OBTAIN	2165-02-09 16:10:00	2165-02-12 12:30:00	0	0	0	NA	0	42.9	14.6	205	12.6	4.77	7.3	12	9.6	102	159	3.8	139	0.8	8	28.3631551764587	1	0	1	0	0	0	NA	0	NA	365	365	90	90	30	30	0	0	0	NA
12794946	23813384	44	M	WHITE	2197-11-14 00:43:00	2197-11-15 18:20:00	0	0	0	NA	0	35.3	12.6	199	13.9	4.22	5.2	14	8.9	100	82	3.8	136	0.7	12	28.3631551764587	0	0	0	0	0	0	NA	0	NA	365	365	90	90	30	30	0	0	0	NA
12799630	20486302	74	M	WHITE - RUSSIAN	2164-06-02	2164-06-07 17:48:00	0	0	0	NA	0	32.4	11	123	13	3.45	16.1	8	8.3	109	123	4.4	136	0.9	13	28.3631551764587	0	0	1	0	0	0	2164-06-02 10:02:37	1	NA	365	365	90	90	30	30	0	0	0	NA
12802202	25523526	66	F	WHITE	2183-08-26 11:51:00	2183-09-02 17:20:00	0	0	0	NA	0	32.3	10	295	14.2	3.95	4.3	13	9.8	105	93	4.2	142	1.6	19	28.3631551764587	1	0	0	0	0	0	NA	0	NA	365	365	90	90	30	30	0	0	0	NA
12812936	25830107	65	M	WHITE	2127-04-09 20:18:00	2127-05-15 21:19:00	0	0	0	NA	0	36.9	12.1	285	13.6	3.9	7.8	11	8.4	102	122	4.3	137	0.7	18	28.3631551764587	0	1	0	0	1	1	2127-04-09 20:20:17	1	NA	365	365	90	90	30	30	0	0	1	NA
12813627	22624388	53	M	WHITE	2162-01-22 18:20:00	2162-01-23 20:10:00	0	0	0	NA	0	32.4	9.7	373	16.1	4.44	8.1	11	8	101	108	4.2	138	1	11	30.4736842105263	0	0	0	0	0	0	NA	0	NA	365	365	90	90	30	30	0	0	0	NA
12822277	29578300	62	F	WHITE	2136-07-27 07:15:00	2136-08-02 12:07:00	1	0	0	2141-04-26	0	30.4	9.9	263	14.1	3.02	7.6	9	8.1	103	111	4.6	137	0.6	9	18.2857142857143	1	0	0	0	0	0	NA	0	1733	1733	365	1733	90	1733	30	0	0	1	NA
12826311	21723849	33	M	WHITE	2177-05-06 17:36:00	2177-05-17 16:30:00	0	0	0	NA	0	35.6	12.2	327	16.9	3.18	12.8	18	9.5	95	117	3.7	132	0.6	5	24.9684210526316	0	0	0	0	0	0	NA	0	NA	365	365	90	90	30	30	0	0	1	NA
12826424	23433629	83	F	WHITE	2138-01-08 04:54:00	2138-01-11 16:18:00	0	0	0	NA	0	36.8	12.4	185	12.6	4.02	7.5	12	9.6	97	193	3.1	132	0.6	10	28.3631551764587	1	0	0	0	0	0	2138-01-08 07:08:53	1	NA	365	365	90	90	30	30	0	0	0	NA
12829023	26188545	56	F	WHITE	2152-04-29 20:42:00	2152-05-04 17:00:00	0	0	0	NA	0	41.4	13.8	223	13.9	4.61	12.6	13	9.2	108	80	4.3	145	0.8	14	28.6	1	0	0	1	0	0	NA	0	NA	365	365	90	90	30	30	0	1	0	NA
12844858	27282744	67	F	WHITE	2161-04-30 16:20:00	2161-05-18 15:55:00	0	0	0	NA	0	28.9	9.1	216	14.3	3.4	13	9	7.4	105	89	3.4	139	0.9	17	28.3631551764587	0	0	0	0	0	0	NA	0	NA	365	365	90	90	30	30	0	0	0	NA
12854609	21576309	80	M	WHITE	2160-12-31 02:31:00	2161-01-13 14:45:00	0	0	0	NA	0	45.2	14.6	169	13.3	5.06	10.6	13	9.8	102	118	3.6	139	0.7	15	28.3631551764587	1	0	0	0	0	1	2160-12-31 03:52:00	1	NA	365	365	90	90	30	30	0	0	1	NA
12867875	26351543	66	M	UNABLE TO OBTAIN	2135-12-19 07:15:00	2135-12-27 14:40:00	1	1	0	2136-04-05	0	31.1	10.4	276	13.5	3.3	16.7	14	8.6	101	124	4.4	135	0.6	9	28.3631551764587	1	0	1	1	0	0	NA	0	107	107	107	107	90	107	30	0	0	0	NA
12871475	29482469	72	M	WHITE	2129-10-30 15:42:00	2129-10-31 14:00:00	0	0	0	NA	0	32.3	9	152	16.5	4.29	5.3	7	8	104	104	4.6	138	0.8	17	33.35	1	1	0	0	0	0	NA	0	NA	365	365	90	90	30	30	0	0	0	NA
12872916	21108556	69	F	BLACK/AFRICAN AMERICAN	2138-01-09 18:39:00	2138-01-28 14:30:00	1	0	0	2139-06-06	0	28.7	8.8	113	19.3	3.06	4.4	15	9.1	98	128	3.9	142	3.7	49.5319296486841	28.3631551764587	0	0	1	1	0	0	NA	0	512	512	365	512	90	512	30	0	0	0	NA
12875339	25636862	67	M	UNKNOWN	2132-05-22 06:20:00	2132-06-11 15:12:00	1	1	1	2132-06-11	1	26	8.5	263	12.9	2.66	18.8	10	8.6	94	140.783194815075	4.3	128	1	27	28.3631551764587	0	1	1	1	1	1	2132-05-22 06:21:53	1	19	19	19	19	19	19	19	1	0	0	170.6
12876981	23844435	45	F	WHITE	2186-03-28 20:42:00	2186-04-01 12:33:00	0	0	0	NA	0	35.8	13.4	257	12.5	3.92	6.8	19	7.9	111	178	3.1	136	0.5	7	28.54	0	1	0	0	0	0	2186-03-28 21:44:00	1	NA	365	365	90	90	30	30	0	0	0	NA
12881658	29066226	57	M	WHITE	2185-04-23 07:15:00	2185-04-25 15:20:00	0	0	0	NA	0	40.3	12.9	365	12.7	3.93	7.8	18	9.9	103	102	4.5	141	1.3	15	30.3	0	0	0	0	0	0	NA	0	NA	365	365	90	90	30	30	0	0	0	NA
12885223	25838580	57	M	WHITE	2161-05-19 21:13:00	2161-05-31 15:18:00	0	0	0	NA	0	35.6	12.5	67	14.1	3.57	5.9	17	8.6	97	97	4.6	132	1.1	21	28.3631551764587	1	0	0	0	1	1	2161-05-19 22:54:00	1	NA	365	365	90	90	30	30	0	0	0	NA
12889570	26004756	35	F	ASIAN - CHINESE	2164-03-19 20:31:00	2164-04-06 16:40:00	0	0	0	NA	0	29.7	10.1	209	17	4.62	4.4	15	7.3	102	119	4.8	128	2	56	27.68	1	0	0	0	0	0	2164-03-29 09:42:45	1	NA	365	365	90	90	30	30	0	1	1	2.3
12893459	25433958	47	M	WHITE	2174-07-28 12:46:00	2174-07-29 12:00:00	0	0	0	NA	0	33.6	11.9	273	13.7	3.68	3.5	11	9	102	124	3.4	137	0.8	10	29.7013793103448	0	0	0	0	0	0	NA	0	NA	365	365	90	90	30	30	0	1	0	NA
12903623	21480302	59	F	WHITE - OTHER EUROPEAN	2172-11-13 17:56:00	2172-11-22 18:50:00	0	0	0	NA	0	28.1	7.7	206	17.5	3.61	4.7	13	8.7	104	83	2.8	139	0.5	7	28.3631551764587	1	0	0	0	0	0	NA	0	NA	365	365	90	90	30	30	0	0	0	NA
12910430	29259579	51	M	BLACK/AFRICAN AMERICAN	2148-12-27 11:39:00	2148-12-29 19:17:00	1	1	1	2149-01-24	0	27	8.5	186	16.7	2.26	3.3	10	7.5	108	200	5.3	134	1.1	11	28.3631551764587	1	0	1	0	0	0	NA	0	27	27	27	27	27	27	27	1	0	0	NA
12914699	25069412	71	F	WHITE	2189-03-21 04:47:00	2189-03-23 16:10:00	0	0	0	NA	0	38	12.5	285	15.1	4.11	7.3	12	9	106	87	3.8	142	0.7	13	28.3631551764587	1	0	0	0	0	0	2189-03-21 05:23:00	1	NA	365	365	90	90	30	30	0	0	0	NA
12931202	24484405	91	F	WHITE	2157-02-20 15:08:00	2157-03-21 17:09:00	0	0	0	NA	0	23.1	7.2	298	17.2	2.7	9.9	9	7.9	102	114	4	140	0.8	27	25.1681016684769	0	0	0	0	0	0	NA	0	NA	365	365	90	90	30	30	0	0	1	107.5
12933058	20625723	76	M	WHITE	2181-07-28 23:31:00	2181-08-04 16:40:00	0	0	0	NA	0	33.7	11	106	13.9	3.42	8	15	9.2	101	220	4.1	139	1.4	23	27.1	0	1	1	0	0	0	NA	0	NA	365	365	90	90	30	30	0	0	0	NA
12944179	23469833	92	F	WHITE	2114-12-14 18:04:00	2114-12-18 16:53:00	1	0	0	2119-03-20	0	31.7	10.5	245	11.8	3.44	8.7	11	8	106	129	4.2	142	1.3	41	26.6222222222222	1	0	0	0	0	0	NA	0	1556	1556	365	1556	90	1556	30	0	0	0	NA
12954318	24859954	51	M	BLACK/AFRICAN AMERICAN	2131-07-24 03:00:00	2131-07-28 08:00:00	1	0	0	2146-03-10	0	36.2	12	190	14.7	4.01	3.3	13	8.3	106	87	4.6	138	1.1	11	25	0	0	0	0	0	0	NA	0	5342	5342	365	5342	90	5342	30	0	0	0	NA
12963524	20554501	74	M	WHITE - OTHER EUROPEAN	2172-10-02 08:22:00	2172-10-05 18:05:00	0	0	0	NA	0	36.4	12.1	202	12.8	3.71	7.5	11	9.1	107	105	5.4	142	1.2	32	27.88	0	1	0	0	0	0	NA	0	NA	365	365	90	90	30	30	0	0	0	32.7
12974186	23892327	51	M	WHITE	2125-03-04 16:42:00	2125-03-10 16:14:00	0	0	0	NA	0	35.2	12.5	287	13.2	4.24	10.4	14	9.4	101	114	3.7	138	1	11	28.3631551764587	0	0	1	0	1	0	2125-03-06 09:53:03	1	NA	365	365	90	90	30	30	0	0	0	NA
12975244	20959368	79	M	UNKNOWN	2134-08-21 20:07:00	2134-08-28 17:07:00	1	0	0	2135-09-04	0	41.7	13.8	132	15.5	4.08	15.2	22	9.7	99	94	4.6168026203143	137	3.2	54	23.2	0	0	0	0	1	1	2134-08-21 20:08:27	1	378	378	365	378	90	378	30	0	0	1	NA
12988947	26053349	26	F	WHITE	2145-05-24 15:30:00	2145-05-28 12:57:00	0	0	0	NA	0	38	12.1	324	13.4	4.06	8.1	16	9	103	92	4.1	140	0.5	12	34.2	0	0	0	0	0	0	NA	0	NA	365	365	90	90	30	30	0	0	0	68.7
12994660	25905693	91	M	WHITE	2182-03-26 22:44:00	2182-04-02 17:12:00	0	0	0	NA	0	33.1	11.1	187	14.6	3.68	5.2	19	8.7	95	96	4.3	132	1.3	22	22.95	0	0	1	0	0	0	NA	0	NA	365	365	90	90	30	30	0	0	0	NA
13007600	20332581	42	M	WHITE	2170-03-05 02:09:00	2170-04-06 16:16:00	0	0	0	NA	0	38.4	12.6	86	16	4.48	2.4	15	8.6	99	111	4.1	135	0.8	7	33.25	1	0	0	0	0	1	2170-03-05 02:10:28	1	NA	365	365	90	90	30	30	0	0	1	7.7
13010075	27814255	89	M	WHITE	2122-12-26 17:00:00	2122-12-30 14:00:00	1	0	0	2127-12-20	0	39.9	12.8	261	17.6	4.71	11.4	13	9.5	106	114	3.6	146	1.9	52	25.1421052631579	1	0	1	0	0	0	NA	0	1819	1819	365	1819	90	1819	30	0	0	0	NA
13013284	27319612	56	F	WHITE	2117-12-04 20:48:00	2117-12-08 18:27:00	0	0	0	NA	0	36	12	88	13.9	3.64	4.1	18	9.6	91	72	3.6	137	0.6	15	23.9	0	0	0	0	0	0	NA	0	NA	365	365	90	90	30	30	0	0	0	NA
13021581	21575435	60	M	WHITE	2161-02-24 19:56:00	2161-02-27 14:00:00	0	0	0	NA	0	41.3	13.9	267	13.6	4.01	4.7	8	8.2	104	95	4.4	137	1	18	33.19	1	0	0	0	0	0	NA	0	NA	365	365	90	90	30	30	0	0	1	NA
13031768	20606233	56	M	WHITE	2153-11-13 03:31:00	2153-11-23 16:30:00	1	1	0	2154-09-10	0	34.1	11	149	15.9	3.88	4	16	8.3	106	93	3.8	140	0.8	19	19.9	1	0	1	1	0	0	NA	0	300	300	300	300	90	300	30	0	0	1	NA
13035478	21245789	63	M	WHITE	2113-03-06 23:10:00	2113-03-09 16:56:00	0	0	0	NA	0	38.4	13.2	202	13.9	4.44	8.2	13	9	105	102	4.2	142	1	16	31.3	0	0	0	0	0	0	NA	0	NA	365	365	90	90	30	30	0	0	0	NA
13037718	28610303	61	F	WHITE	2151-01-01 17:36:00	2151-01-03 14:55:00	1	1	0	2151-11-30	0	22.9	7.4	105	18.9	2.64	2.3	10	7.5	103	111	3.2	141	0.8	9	30.2	1	1	1	0	0	0	NA	0	332	332	332	332	90	332	30	0	0	0	NA
13052798	29628750	77	M	WHITE	2125-09-22 19:11:00	2125-09-26 13:51:00	0	0	0	NA	0	35.1	11.5	231	13.6	3.9	17.2	14	8.4	94	111	3.9	127	0.9	8	25.6	0	0	0	0	0	0	NA	0	NA	365	365	90	90	30	30	0	0	0	NA
13058116	24367885	41	M	WHITE	2121-02-18 19:37:00	2121-02-21 09:59:00	0	0	0	NA	0	45.8	15.9	208	12.3	5.14	7.2	13	8.6	104	113	4.4	141	0.9	17	33.7	0	0	0	0	0	0	NA	0	NA	365	365	90	90	30	30	0	0	0	NA
13064658	23480890	46	M	WHITE	2148-04-03 02:40:00	2148-04-03 16:20:00	0	0	0	NA	0	38.1	13.3	113	13.6	4.33	3.5	13	8.9	104	105	4.9	141	1.1	15	28.2	1	0	0	0	0	0	NA	0	NA	365	365	90	90	30	30	0	0	0	NA
13069231	20571677	34	M	WHITE	2123-09-07 13:16:00	2123-09-12 16:40:00	0	0	0	NA	0	38.8	13.1	223	11.6	4.04	7	14	9.1	105	142	4.4	139	0.9	11	28.0898305084746	0	0	0	0	0	0	NA	0	NA	365	365	90	90	30	30	0	1	1	NA
13080673	28619883	67	M	WHITE	2173-03-26 00:10:00	2173-03-31 17:15:00	1	0	0	2184-01-09	0	35	12.1	197	13.9	3.57	20.1	13	7.4	108	241	3.5	139	1	26	24.6714285714286	0	1	0	0	0	1	2182-08-06 22:08:00	1	3940	3940	365	3940	90	3940	30	0	0	0	NA
13091563	26045680	53	M	WHITE	2129-01-11 05:20:00	2129-01-18 13:20:00	0	0	0	NA	0	42.4	14.4	224	12.6	4.62	11	11	8.9	106	108	4.2	139	0.9	9	27.2	0	0	0	0	0	0	NA	0	NA	365	365	90	90	30	30	0	0	1	NA
13097165	24374936	68	F	WHITE	2184-04-27 09:02:00	2184-05-03 13:15:00	0	0	0	NA	0	36.9	12.8	212	14.8	4.25	6.4	14	9.2	103	94	4.3	139	1.1	18	36.0291666666667	1	0	0	0	0	0	NA	0	NA	365	365	90	90	30	30	0	0	0	NA
13099004	29676898	54	F	WHITE	2169-03-08 13:29:00	2169-03-12 18:52:00	0	0	0	NA	0	32	11.5	276	14.3	3.6	10.3	12	8.4	101	97	4	137	0.6	7	39	0	0	0	0	0	0	NA	0	NA	365	365	90	90	30	30	0	0	0	NA
13102420	22307510	76	F	WHITE	2164-03-26 08:00:00	2164-03-30 17:50:00	1	0	0	2170-05-15	0	28.5	8.3	201	18.8	3.46	14.6	16	8.6	102	101	4.2	138	1.4	30	27.0964285714286	1	0	0	0	0	0	NA	0	2240	2240	365	2240	90	2240	30	0	0	0	NA
13116755	28038609	60	F	WHITE	2118-06-30 17:20:00	2118-07-02 13:30:00	0	0	0	NA	0	35.5	11.6	193	14.1	3.76	7.5	15	8.9	103	111	3.7	143	0.9	6	26	0	1	0	0	0	0	NA	0	NA	365	365	90	90	30	30	0	0	0	NA
13119298	28046486	58	M	WHITE	2139-02-05 18:23:00	2139-02-18 13:45:00	0	0	0	NA	0	42.3	14.8	316	12.4	4.77	9.7	15	9	99	95	3.2	138	0.7	12	28.3631551764587	0	0	0	0	1	0	2139-02-11 18:49:59	1	NA	365	365	90	90	30	30	0	0	1	NA
13119866	25188521	64	M	OTHER	2151-04-24 07:15:00	2151-04-27 11:54:00	1	0	0	2152-12-27	0	32.1	10.3	117	12.7	3.28	11.4	12	8.2	114	146	5.3	140	1.5	26	31.2594594594595	0	0	0	0	0	0	NA	0	612	612	365	612	90	612	30	0	0	0	NA
13124745	20685665	69	M	WHITE	2111-05-31 16:46:00	2111-06-11 17:15:00	1	0	0	2117-04-02	0	31.7	9.3	342.80045705149	18.4	3.6	19.6	12	8.7	102	66	4.2	137	0.7	9	22.8625	1	0	0	0	0	0	NA	0	2132	2132	365	2132	90	2132	30	0	0	1	NA
13129900	29872273	65	M	WHITE	2131-05-07 06:26:00	2131-05-09 19:22:00	0	0	0	NA	0	33.5	11.5	111	20.2	4.27	3.9	14	8.8	102	123.568477404963	4.4	135	1	22	27.3444444444444	1	1	1	0	0	0	NA	0	NA	365	365	90	90	30	30	0	0	0	NA
13132721	25874904	52	M	WHITE - OTHER EUROPEAN	2181-10-13 12:27:00	2181-10-17 17:25:00	0	0	0	NA	0	46.7	15.8	260	12.9	5.63	8.8	13	9.2	102	121	3.5	138	0.8	9	28.3631551764587	1	1	0	0	0	0	NA	0	NA	365	365	90	90	30	30	0	0	0	NA
13138540	21561076	79	M	BLACK/AFRICAN AMERICAN	2161-12-16 09:45:00	2161-12-18 15:30:00	0	0	0	NA	0	36.1	12.2	130	13.7	4.02	11.2	10	8.3	100	144	3.9	136	1.1	15	26.06	1	1	0	0	0	0	NA	0	NA	365	365	90	90	30	30	0	0	0	NA
13160974	24668926	71	M	WHITE	2138-12-12 13:38:00	2138-12-19 18:05:00	0	0	0	NA	0	44.3	14	263	14.7	5.01	11.6	15	8.1	103	95	4.5	141	0.6	14	28.3631551764587	1	1	1	0	1	1	2138-12-15 09:32:24	1	NA	365	365	90	90	30	30	0	0	0	NA
13163471	29268156	41	M	WHITE	2159-05-06 14:19:00	2159-05-21 15:02:00	1	1	0	2159-11-22	0	36.8	11	307.558819787448	19.3	5.22	14.7	14	8.8	102	98	4.5	139	0.3	31	28.3631551764587	1	0	0	0	0	0	NA	0	199	199	199	199	90	199	30	0	0	0	19.6
13165003	29383677	65	M	HISPANIC/LATINO - PUERTO RICAN	2177-06-18 02:33:00	2177-06-20 16:40:00	0	0	0	NA	0	34.7	12.2	250	14.1	4.27	6.6	15	9.5	102.101817162386	236	3.2	134	2.9	58	28.3631551764587	0	1	0	0	0	0	2177-06-18 03:50:00	1	NA	365	365	90	90	30	30	0	0	0	NA
13177509	24178261	51	M	WHITE	2157-10-03 00:35:00	2157-10-06 14:10:00	0	0	0	NA	0	43.6	14.7	206	13.2	4.9	7.7	12	9	104	92	3.8	139	0.6	8	28.3631551764587	0	0	0	0	0	0	NA	0	NA	365	365	90	90	30	30	0	0	0	NA
13196122	28597267	70	M	UNKNOWN	2126-11-06 19:02:00	2126-11-16 14:45:00	0	0	0	NA	0	43.6	14.2	189	14.5	4.79	9	17	7.9	94	191.374230898199	4.5	136	1.5	26	39.7	0	1	1	1	1	0	2126-11-11 08:40:04	1	NA	365	365	90	90	30	30	0	0	0	NA
13205074	29319778	44	M	WHITE	2124-10-04 07:15:00	2124-10-07 20:30:00	0	0	0	NA	0	44.5	13.7	262	12.8	4.26	13.6	12	9.1	100	104	3.6	139	1	12	26.6	0	0	0	0	0	0	NA	0	NA	365	365	90	90	30	30	0	0	0	NA
13208933	25042481	62	M	WHITE	2165-04-08 22:47:00	2165-04-10 17:35:00	0	0	0	NA	0	38	14	200	13.9	4.1	7.2	11	8.9	109	256	3.9	142	0.9	16	28.3631551764587	1	1	1	0	0	0	NA	0	NA	365	365	90	90	30	30	0	0	0	NA
13209017	23204495	79	F	WHITE	2140-10-08 00:14:00	2140-10-12 16:45:00	1	1	1	2140-11-05	0	21	6.7	129	14.633910453937	2.19	27.7	12	7	113	74	4	142	1	21	28.5611111111111	0	0	0	0	0	1	2140-10-08 01:49:00	1	27	27	27	27	27	27	27	1	0	0	NA
13215238	27033671	69	M	WHITE - EASTERN EUROPEAN	2135-12-13 19:29:00	2135-12-15 15:10:00	0	0	0	NA	0	39.1	12.7	268	13.8	4.22	5.5	14	9.1	103	81	3.2	141	0.9	9	28.3631551764587	1	0	0	0	0	0	NA	0	NA	365	365	90	90	30	30	0	0	0	8.5
13216263	28819206	43	M	WHITE	2111-05-01 21:48:00	2111-05-06 12:26:00	0	0	0	NA	0	33.5	11.9	165	12.4	3.72	5.3	11	7.5	111	132	4.5	139	2.6	36	25.94	0	0	0	0	0	0	NA	0	NA	365	365	90	90	30	30	0	0	0	NA
13229392	22393898	52	M	ASIAN	2188-12-18 18:42:00	2188-12-22 19:08:00	0	0	0	NA	0	34.9	11.8	337	13.7	3.88	8.7	17	9.4	97	72	4.4	137	0.8	15	22.3	1	0	0	0	0	0	NA	0	NA	365	365	90	90	30	30	0	0	0	NA
13233550	24447331	68	F	WHITE	2145-12-29 17:13:00	2146-01-01 10:35:00	0	0	0	NA	0	34.5	11.4	293	13.2	3.79	12.9	13	10.1	103	134	4.1	136	1	15	33.875	1	0	0	0	0	0	NA	0	NA	365	365	90	90	30	30	0	0	0	NA
13237459	25006191	75	M	WHITE	2126-12-28 04:29:00	2126-12-29 12:29:00	1	1	0	2127-04-01	0	44.5	14.3	429	13.1	4.49	11.7	12	9.2	99	109	4.2	139	0.7	14	26.4751242717182	1	0	0	1	0	0	NA	0	93	93	93	93	90	93	30	0	0	0	NA
13243935	27616236	85	F	WHITE	2161-11-02 21:38:00	2161-11-17 13:29:00	0	0	0	NA	0	29.7	9.8	126	15.2	3.01	10.4	15	10.3	105	126	4	142	1.1	35	28.3631551764587	0	0	0	0	0	1	2161-11-23 02:52:22	1	NA	365	365	90	90	30	30	0	0	0	NA
13252493	25898705	59	F	OTHER	2132-06-05 14:53:00	2132-06-11 15:50:00	0	0	0	NA	0	23.2	7.3	93	16	2.17	9.6	14	8.1	92	92	3.7	133.929599813073	0.8	15	24.5727272727273	0	0	0	0	0	0	NA	0	NA	365	365	90	90	30	30	0	0	0	NA
13255518	24597363	67	F	WHITE	2187-05-09 23:07:00	2187-05-11 20:50:00	0	0	0	NA	0	42.7	13.2	265	16.3	4.88	10.2	15	9.2	91	123.5645911453	4.3	135	1.1	36	28.3631551764587	0	1	1	1	0	0	NA	0	NA	365	365	90	90	30	30	0	0	0	NA
13273624	28989495	67	F	WHITE	2189-04-12 22:45:00	2189-04-13 16:30:00	0	0	0	NA	0	39.9	12.8	217	15.7	4.41	6.2	17	8.1	92	67	4	129	0.5	1	20.225	1	0	0	0	0	0	NA	0	NA	365	365	90	90	30	30	0	0	0	NA
13290306	26321846	61	M	UNKNOWN	2119-06-04 21:58:00	2119-06-06 15:30:00	0	0	0	NA	0	40.5	13.8	81	12.9	4.41	3.1	9	7.7	105	95	4	138	1	13	27.7	1	0	0	0	0	0	NA	0	NA	365	365	90	90	30	30	0	0	0	NA
13299624	26985832	55	F	WHITE	2111-07-25 01:52:00	2111-07-26 17:10:00	0	0	0	NA	0	39.7	13.5	250	13.2	4.47	7.3	14	9.4	102	123	4	136	0.6	11	32.6	1	0	0	0	0	0	NA	0	NA	365	365	90	90	30	30	0	0	0	9
13303049	23768719	63	M	WHITE	2156-02-18 16:58:00	2156-02-21 17:30:00	0	0	0	NA	0	37	12.7	263	13.6	4.26	9.4	14	8.1	114	82	4.5	141	1.3	16	37.72	0	1	0	0	0	0	NA	0	NA	365	365	90	90	30	30	0	0	0	NA
13307062	21970689	62	F	WHITE	2133-04-15 07:15:00	2133-05-02 13:17:00	0	0	0	NA	0	34.5	12.3	178	14.1	4	10.6	15	8.9	103	227	3.9	139	0.7	11	21.2	1	1	0	0	0	1	2133-06-11 06:37:00	1	NA	365	365	90	90	30	30	0	0	1	NA
13307933	24484782	63	M	WHITE	2168-11-29 20:42:00	2168-12-02 13:31:00	0	0	0	NA	0	37.9	13	223	13.2	4.07	5.2	12	8.5	109	93	4.5	143	1	14	24.0714285714286	0	0	0	0	0	0	NA	0	NA	365	365	90	90	30	30	0	0	0	NA
13326628	21184237	91	F	WHITE	2175-06-10 20:57:00	2175-06-16 19:35:00	0	0	0	NA	0	27.3	8.3	287	15.8	2.96	8.9	15	8.6	104	68	4.7	138	1	21	24.4	0	0	0	0	0	0	NA	0	NA	365	365	90	90	30	30	0	0	1	NA
13332776	24904212	43	F	WHITE	2177-01-05 22:03:00	2177-01-16 19:24:00	0	0	0	NA	0	44.3	14.2	257	13	4.98	4.5	19	9.7	104	75	3	147	0.8	18	15.9	0	0	0	0	0	0	NA	0	NA	365	365	90	90	30	30	0	0	0	NA
13346947	28065930	63	M	HISPANIC OR LATINO	2167-10-13 22:32:00	2167-10-16 15:30:00	0	0	0	NA	0	25.4	8.1	112	17	2.81	8.3	17	7	109	132	4.18701640053083	142	0.7	22	28.3631551764587	1	0	0	0	0	1	2167-10-13 22:32:49	1	NA	365	365	90	90	30	30	0	0	0	NA
13359278	27485276	68	F	WHITE	2152-06-12 06:53:00	2152-06-16 11:10:00	0	0	0	NA	0	38.3	12.5	372	13.1	4.23	8	10	8.9	103	94	4.1	137	0.6	8	28.3631551764587	0	0	0	1	0	0	2152-06-12 11:25:14	1	NA	365	365	90	90	30	30	0	0	0	NA
13363006	24490340	85	M	WHITE	2193-06-03 04:09:00	2193-06-06 13:45:00	0	0	0	NA	0	35.5	12.2	162	13.7	3.86	9.5	14	8.8	108	84	4.2	140	1.5	23	23.05	0	0	0	0	0	0	NA	0	NA	365	365	90	90	30	30	0	0	0	NA
13363908	29639652	65	F	WHITE	2143-11-16 22:52:00	2143-11-25 16:20:00	1	0	0	2153-08-12	0	29.7	10	429	15.5	3.31	29.8	17	7.6	99	125	3	138	1.8	54	38.2	1	0	0	0	1	1	2153-08-12 09:05:34	1	3556	3556	365	3556	90	3556	30	0	0	1	NA
13375948	27898214	60	M	WHITE	2156-06-01 15:55:00	2156-06-04 12:59:00	0	0	0	NA	0	38.9	13.1	200	13.3	3.87	6.5	14	8.6	106	142	4.2	141	0.7	9	28.3631551764587	0	0	0	0	0	0	NA	0	NA	365	365	90	90	30	30	0	0	0	NA
13394692	28720007	59	M	WHITE	2111-03-13 00:42:00	2111-04-11 16:00:00	0	0	0	NA	0	36.6	11.5	281	17.8	4.3	12.7	11	7.9	109	205	4.4	146	1.1	18	28.3631551764587	0	1	0	0	1	1	2111-03-13 00:42:54	1	NA	365	365	90	90	30	30	0	0	0	NA
13395200	21587623	55	F	UNKNOWN	2178-01-23 18:54:00	2178-01-27 19:22:00	0	0	0	NA	0	49.2	16	316	13.2	5.3	9.2	15	9.8	98	148	3.9	135	0.6	14	28.3631551764587	1	1	0	0	0	0	NA	0	NA	365	365	90	90	30	30	0	0	0	NA
13397319	23824424	40	M	ASIAN	2146-05-26 15:22:00	2146-05-29 19:00:00	0	0	0	NA	0	36.6	12.6	171	12.4	4.11	10	12	9.1	111	92	4.4	144	3.5	24	29.5176470588235	1	0	1	0	0	0	NA	0	NA	365	365	90	90	30	30	0	0	0	NA
13398090	29878577	79	F	WHITE	2183-03-04 16:11:00	2183-03-09 16:20:00	0	0	0	NA	0	30.8	9.9	255	13.4	3.2	7.1	18	7.5	108	80	4.2	140	1.2	34	24.7	0	0	0	0	0	0	NA	0	NA	365	365	90	90	30	30	0	0	0	38.9
13430355	20301644	46	F	WHITE	2188-12-11 10:30:00	2188-12-15 12:05:00	0	0	0	NA	0	32.3	10.8	284	13.4	3.24	12.2	16	8.5	101	97	4	135	0.6	10	34.0636363636364	0	0	0	0	0	0	NA	0	NA	365	365	90	90	30	30	0	0	0	NA
13440775	23381559	61	M	WHITE - OTHER EUROPEAN	2128-06-23	2128-06-27 14:06:00	0	0	0	NA	0	33.9	11.7	168	12.3	3.71	11.1	9	8.2	114	125	4	140	1.1	15	33.65	1	0	1	0	1	0	2128-06-23 09:31:19	1	NA	365	365	90	90	30	30	0	0	0	NA
13444104	26579382	66	F	WHITE	2124-12-27 19:46:00	2124-12-28 17:23:00	1	0	0	2132-12-05	0	31.5	10.8	272	13.4	3.41	6.4	14	8.9	105	151	4.5	138	1	17	29.1214285714286	0	1	1	0	0	0	NA	0	2899	2899	365	2899	90	2899	30	0	0	0	NA
13447286	28693984	74	M	WHITE	2158-07-12 17:20:00	2158-07-19 17:30:00	1	0	0	2167-10-06	0	28	9.6	314	18.6	3.25	10.8	15	7.9	108	93	4.5	139	2.3	42	24.4473684210526	0	0	0	0	0	1	2161-03-22 05:44:07	1	3372	3372	365	3372	90	3372	30	0	0	0	NA
13454451	28474797	75	M	WHITE	2174-05-28 11:15:00	2174-05-30 15:03:00	0	0	0	NA	0	45	13.5	181	13.4	4.67	14.3	18	9.2	101	183	4.8	139	1.2	30	31.1111111111111	1	0	0	0	0	0	NA	0	NA	365	365	90	90	30	30	0	0	0	NA
13458547	22976572	66	M	ASIAN - CHINESE	2139-12-24 19:11:00	2139-12-26 17:57:00	0	0	0	NA	0	30.4	10.2	231	13.3	3.36	9.2	16	8.4	109	87	4	145	1.76362054732609	45	24	1	0	0	0	0	0	NA	0	NA	365	365	90	90	30	30	0	0	0	NA
13463769	20678589	54	F	WHITE	2139-01-01 17:42:00	2139-01-06 17:30:00	0	0	0	NA	0	28.5	8.9	211	13.1	3.07	9.86064185083577	13	8.8	103	83	4.7	135	1.5	29	28.3631551764587	0	1	1	0	1	0	2139-06-16 10:33:01	1	NA	365	365	90	90	30	30	0	0	0	NA
13481133	21731450	86	F	WHITE	2195-09-01 21:25:00	2195-09-02 18:06:00	0	0	0	NA	0	32.7	9.9	123	13.6	3.52	6.4	13	9.6	101	103	3.8	141	0.9	22	23.7	1	0	0	0	0	0	NA	0	NA	365	365	90	90	30	30	0	0	0	NA
13489180	24826563	74	M	UNKNOWN	2177-07-03 11:00:00	2177-07-12 13:49:00	0	0	0	NA	0	29.2	10.1	163	13.1	2.86	8.3	11	8.2	98	118	4.3	136	0.9	19	28.3631551764587	1	1	0	0	0	0	2177-07-07 15:02:40	1	NA	365	365	90	90	30	30	0	0	1	NA
13503842	25027058	75	F	WHITE	2178-01-08 17:49:00	2178-01-15 16:19:00	1	0	0	2179-01-26	0	26.8	9	442	17.9	3.04	9.8	18	9.6	103	259	4.1	139	1.9	51	28.7	0	1	0	0	0	0	NA	0	382	382	365	382	90	382	30	0	0	1	270.5
13513234	21158225	50	M	WHITE	2140-10-14 17:31:00	2140-10-22 13:47:00	0	0	0	NA	0	32.9	11.6	267	13.6	3.76	10.6	16	9	108	110	4.5	141	1.7	35	28.3631551764587	1	0	0	0	0	0	2140-10-14 17:33:16	1	NA	365	365	90	90	30	30	0	0	0	NA
13524074	24877019	61	M	WHITE	2158-02-21 18:32:00	2158-03-02 17:40:00	0	0	0	NA	0	41	13.4	243	16.3	4.75	8.4	13	9.1	96.0608764916917	104	4.5	128	0.8	13	26.7	1	1	0	0	0	1	2158-02-23 17:46:49	1	NA	365	365	90	90	30	30	0	0	0	93.7
13528443	26681936	50	M	WHITE	2181-12-30 16:39:00	2182-01-02 13:36:00	1	0	0	2184-01-27	0	43.7	14.9	273	13.5	5.13	13.2	15	8.9	101	142	4.4	135	0.9	12	39.1	1	1	1	0	0	0	2183-11-24 17:25:00	1	757	757	365	757	90	757	30	0	0	0	NA
13550936	22793066	59	M	HISPANIC OR LATINO	2156-10-27 14:56:00	2156-10-28 12:00:00	0	0	0	NA	0	35.3	11.6	277	15.3	4.36	5.1	11	7.6	98	130	4.3	130	0.6	12	29.25	1	0	0	0	0	0	NA	0	NA	365	365	90	90	30	30	0	1	1	NA
13553595	24671862	79	M	WHITE - OTHER EUROPEAN	2131-12-30	2132-01-09 16:42:00	0	0	0	NA	0	38.5	12.8	206	12.2	4.18	10.5	11	8.6	103	97	4.2	138	1	20	28.3631551764587	1	0	0	1	0	0	NA	0	NA	365	365	90	90	30	30	0	0	0	NA
13556022	28059415	60	M	ASIAN	2158-10-13 03:35:00	2158-10-15 18:28:00	0	0	0	NA	0	40.9	13.9	239	13.7	4.57	13.2	10	8.5	99	108	3.3	137	0.7	9	26.34	1	0	0	0	0	0	NA	0	NA	365	365	90	90	30	30	0	0	0	NA
13559417	24064264	52	M	BLACK/AFRICAN AMERICAN	2160-04-18 20:40:00	2160-04-29 15:53:00	0	0	0	NA	0	29.7	9.3	318	14.2807620768042	4.38	12.2	12	8.9	107	80	4.1	137	1	7	23.7	1	0	0	0	0	0	NA	0	NA	365	365	90	90	30	30	0	0	1	NA
13573421	23482449	37	M	WHITE	2198-01-11 15:22:00	2198-01-13 19:23:00	0	0	0	NA	0	43.3	14.8	256	13.9	4.83	10.3	14	9.9	100	86	5	141	1.1	9	30.1	0	0	0	0	0	0	NA	0	NA	365	365	90	90	30	30	0	0	0	NA
13590165	23411938	83	M	WHITE	2133-06-14 17:38:00	2133-06-18 15:55:00	1	0	0	2137-03-23	0	34.2	11.2	159	14.2	3.52	3.9	11	9.3	101	129	5	137	1.7	23	30.8669642857143	0	0	0	1	0	0	NA	0	1377	1377	365	1377	90	1377	30	0	0	0	NA
13592569	26713372	53	F	WHITE	2156-06-04	2156-06-05 13:56:00	0	0	0	NA	0	34.1	11.2	250	12.6	3.65	5.9	8	8.5	110	101	4.2	141	0.6	9	28.3631551764587	0	0	0	0	0	0	2156-06-04 15:29:35	1	NA	365	365	90	90	30	30	0	0	0	NA
13593033	20565383	79	M	WHITE	2139-04-11 18:49:00	2139-04-22 16:37:00	1	1	1	2139-06-29	0	32.4	10	325	14.8	3.54	7.1	13.7703998272502	9	110	100	3.6	147	1	28	24.75	1	0	1	0	0	0	NA	0	78	78	78	78	78	78	30	0	0	0	NA
13595620	22668983	80	F	BLACK/AFRICAN AMERICAN	2172-08-17 23:53:00	2172-08-19 18:52:00	1	0	0	2179-11-11	0	37.9	12	209	14.1	3.74	4.1	7	10.7	107	95	3.5	143	0.8	10	28.5	1	0	0	0	0	0	NA	0	2641	2641	365	2641	90	2641	30	0	0	0	NA
13613981	21541180	42	F	BLACK/AFRICAN AMERICAN	2124-06-20 03:16:00	2124-06-21 16:59:00	0	0	0	NA	0	39.2	12.2	314	13.9	4.68	12.6	14	9.1	101	166	4.3	136	0.6	8	28.3631551764587	0	1	0	0	0	0	NA	0	NA	365	365	90	90	30	30	0	0	0	NA
13614711	26225420	83	M	WHITE	2126-06-25 14:46:00	2126-06-29 16:45:00	0	0	0	NA	0	35.8	12.4	143	12.4	3.64	7.5	14	8.9	102	97	4.4	137	1.3	26	26.2333333333333	1	0	1	0	0	0	NA	0	NA	365	365	90	90	30	30	0	0	0	NA
13616674	20945982	66	F	WHITE	2193-12-27 16:38:00	2194-01-01 14:35:00	0	0	0	NA	0	35.5	12.1	165	13.2	4.09	17.9	13	8.6	106	133	3.4	139	0.5	10	29.325	0	0	0	0	0	0	NA	0	NA	365	365	90	90	30	30	0	0	0	NA
13618245	28960479	81	M	WHITE	2177-09-29 16:51:00	2177-10-05 14:20:00	1	0	0	2185-09-13	0	37.3	12.2	144	12.8	4.11	6.9	13	9	106	117	4.7	140	1.5	29	29.8	0	0	0	1	0	0	NA	0	2905	2905	365	2905	90	2905	30	0	0	0	NA
13636968	21648331	47	M	WHITE	2119-01-19 01:01:00	2119-01-22 12:25:00	1	1	0	2119-09-17	0	33.2	11.8	135	17.8	3.75	11.3	21	8.9	98	51	4.9	140	1.82604200585558	38	28.3631551764587	0	1	1	0	1	1	2119-01-19 01:52:00	1	240	240	240	240	90	240	30	0	0	0	NA
13655592	29709802	59	M	WHITE	2139-03-29 18:58:00	2139-03-30 15:40:00	1	1	0	2140-03-01	0	38.5	13.2	179	13.8	4.47	5.9	13	8.9	97	157	3.9	134	1.1	23	28.3631551764587	0	1	0	0	0	0	NA	0	337	337	337	337	90	337	30	0	0	0	NA
13656920	20385228	69	F	WHITE	2127-07-08 07:15:00	2127-07-16 11:01:00	1	0	0	2130-02-19	0	31.3	11.2	183	12.6	3.31	8.7	12	8.3	108	140	3.9	141	0.5	11	21.5297872340426	1	0	0	0	0	0	NA	0	956	956	365	956	90	956	30	0	0	0	NA
13669091	27631842	59	F	WHITE	2183-08-21 21:36:00	2183-08-26 13:14:00	0	0	0	NA	0	36.8	11.9	203	13.3	4.13	6	14	8.9	103	74	3.3	136	0.4	12	28.3631551764587	1	0	0	0	0	0	NA	0	NA	365	365	90	90	30	30	0	0	0	NA
13670865	21036737	59	M	WHITE	2168-06-26 20:33:00	2168-07-04 14:43:00	0	0	0	NA	0	32.8	11.3	284	13.1	3.77	13.2	16	8.8	103	117	4	138	1.1	10	28.3631551764587	1	0	0	0	0	0	NA	0	NA	365	365	90	90	30	30	0	0	0	NA
13700902	23220008	45	M	WHITE	2140-04-10 23:30:00	2140-04-13 15:38:00	0	0	0	NA	0	34.8	11.6	408	11.8	3.84	15.2	18	8.2	98	120	3.9	137	0.8	8	23.8714285714286	0	0	0	0	0	0	NA	0	NA	365	365	90	90	30	30	0	0	0	NA
13708453	28511022	58	M	OTHER	2134-05-22 12:15:00	2134-05-26 17:40:00	0	0	0	NA	0	27	8.9	135	14.4	3.46	11.7	9	7.9	105	125	4.7	132	0.6	13	28.3631551764587	1	1	0	0	1	1	2134-05-22 09:22:48	1	NA	365	365	90	90	30	30	0	0	0	NA
13713706	26836379	53	M	WHITE	2124-01-10 00:28:00	2124-01-21 17:50:00	0	0	0	NA	0	23.3	8.4	54	14.5	2.27	3	13	8.5	104	94	3.5	137	0.6	12	22.5666666666667	1	0	0	0	0	0	2124-01-10 18:51:51	1	NA	365	365	90	90	30	30	0	0	0	19.6
13723491	29784931	70	M	WHITE	2143-03-22 01:25:00	2143-03-24 15:45:00	0	0	0	NA	0	35.7	11.5	384	15	4.74	9.1	15	8.6	107	125	3.9	142	0.8	9	31.6	0	1	1	0	0	0	NA	0	NA	365	365	90	90	30	30	0	0	0	NA
13731740	28954016	59	F	UNKNOWN	2162-04-28 08:30:00	2162-05-01 15:38:00	0	0	0	NA	0	37.3	12.2	213	12.7	4.15	15.1	12	8	110	137	3.6	142	0.7	14	28.3631551764587	1	0	0	0	0	0	2162-04-28 21:47:50	1	NA	365	365	90	90	30	30	0	0	0	NA
13732513	27933512	81	F	WHITE	2115-09-12 18:51:00	2115-09-13 16:00:00	1	0	0	2116-12-10	0	33.3	10.5	162	16.2	3.74	3.6	13	9	108	109	3	142	0.7	16	28.3631551764587	1	0	0	0	0	0	NA	0	454	454	365	454	90	454	30	0	0	0	NA
13745222	27154596	59	F	WHITE	2132-07-30 00:21:00	2132-08-04 19:20:00	1	0	0	2141-08-07	0	41.1	13.3	419	13.4	4.62	16.4	15.0082542946986	8.94090728739016	100	68	4.31680947386684	142	1.51735948181385	23.1035443310004	26.256	1	1	0	0	0	0	NA	0	3294	3294	365	3294	90	3294	30	0	0	0	NA
13753968	26373521	64	F	WHITE	2161-06-18 01:29:00	2161-06-23 14:01:00	0	0	0	NA	0	32.9	10.8	364	15.3	3.57	9.3	15	8.5	100	229	3.9	136	0.4	16	28.3631551764587	0	0	0	0	0	0	NA	0	NA	365	365	90	90	30	30	0	0	0	NA
13761981	28889233	40	M	OTHER	2124-10-11 18:30:00	2124-10-14 17:40:00	0	0	0	NA	0	29.2	8.8	260	15.9	3.79	9.4	14	9	101	94	4.4	140	0.8	10	34.6947368421053	0	0	0	0	0	0	NA	0	NA	365	365	90	90	30	30	0	0	1	NA
13764251	26104052	45	F	WHITE	2153-01-22 21:50:00	2153-01-26 16:20:00	0	0	0	NA	0	38.7	12.9	280	13	4.21	6.6	15	8.8	101	162	3.8	138	0.8	18	38.7	0	1	0	0	0	0	NA	0	NA	365	365	90	90	30	30	0	0	0	NA
13786794	28874227	92	M	WHITE	2140-10-31 01:59:00	2140-11-05 13:23:00	1	0	0	2142-06-29	0	33.5	11.1	192	15.1	3.72	13.9	14	8.8	105	124	4.2	139	2	34	28.3631551764587	1	0	0	1	0	0	NA	0	605	605	365	605	90	605	30	0	0	0	NA
13800214	29154652	58	M	WHITE	2122-08-06 20:43:00	2122-08-16 12:43:00	0	0	0	NA	0	39	13	32	12.7	4.03	1.3	9	7.7	108	85	3.7	140	0.8	15	28.3631551764587	0	0	0	0	0	0	NA	0	NA	365	365	90	90	30	30	0	0	0	NA
13805528	29774025	69	F	WHITE	2149-10-06 13:00:00	2149-10-07 13:30:00	1	0	0	2153-11-09	0	33.6	12.3	183	14	4.24	10.9	13	9	99	117	4.2	134	0.9	11	31.8058823529412	0	0	0	0	0	0	NA	0	1494	1494	365	1494	90	1494	30	0	0	0	NA
13831767	23723175	57	M	WHITE	2189-07-15 18:24:00	2189-07-17 12:25:00	0	0	0	NA	0	40.5	14.7	148	13	5.09	5.5	12	9.4	101	117	3.5	137	0.9	15	28.5	0	0	0	0	1	1	2193-02-06 19:23:32	1	NA	365	365	90	90	30	30	0	0	0	NA
13832711	21992820	62	F	WHITE	2111-09-09 19:08:00	2111-09-16 15:35:00	1	1	1	2111-09-24	0	33.2	10.6	212	14.1156034779818	4.23	9.5	20	8.7	97	79	2.8	138	0.8	11	28.3631551764587	1	0	0	0	0	0	NA	0	14	14	14	14	14	14	14	1	0	0	NA
13837261	21815387	64	F	WHITE	2135-01-06 14:49:00	2135-01-15 15:15:00	0	0	0	NA	0	36.6	12.3	302	12.9	3.91	4.3	12	9.1	101	98	5	137	0.8	14	25.6701754385965	0	0	0	0	0	0	NA	0	NA	365	365	90	90	30	30	0	0	0	NA
13840798	25818721	66	F	WHITE	2137-03-16 00:09:00	2137-03-16 19:24:00	0	0	0	NA	0	41.3	13.9	225	11.9	4.23	4.2	13	8.6	105	85	4.1	142	0.7	12	18.2166666666667	0	0	0	0	0	0	NA	0	NA	365	365	90	90	30	30	0	0	0	NA
13855527	21457317	45	M	UNABLE TO OBTAIN	2126-01-27 17:37:00	2126-01-29 18:13:00	0	0	0	NA	0	35.4	12.2	235	12.4	3.9	8.2	10	8.7	104	264	4	136	0.7	16	22.3285714285714	0	1	0	0	0	0	NA	0	NA	365	365	90	90	30	30	0	0	0	NA
13857874	28146282	67	M	WHITE	2117-11-20 23:16:00	2117-12-14 01:02:00	1	1	1	2117-12-14	1	41.4	13.5	74	13.3	4.11	13.2	16	6.9	97	153	4.6	134	1.5	21	28.3631551764587	1	0	0	0	1	1	2117-11-21 00:11:00	1	23	23	23	23	23	23	23	1	0	0	NA
13859188	23597261	75	M	WHITE	2118-06-05 07:30:00	2118-06-14 16:45:00	1	1	0	2118-10-17	0	39.8	13.6	156	14.9	3.96	10.5	11	7.6	107	106	3.7	139	1.2	13	28.3631551764587	1	0	0	1	0	1	2118-10-16 18:52:00	1	133	133	133	133	90	133	30	0	0	1	NA
13864893	29836232	87	M	WHITE	2126-08-29 19:54:00	2126-09-02 18:55:00	1	1	1	2126-10-25	0	42.1	14	204	14.5	4.6	8.6	13	10.5	103	84	4.2	141	1.1	18	28.3631551764587	0	0	1	1	0	0	NA	0	56	56	56	56	56	56	30	0	0	0	NA
13881382	27458794	45	M	PATIENT DECLINED TO ANSWER	2131-04-22 08:00:00	2131-04-27 15:30:00	0	0	0	NA	0	44.5	15.8	212	13.5	5.13	6.9	16	10.4	97	150	3.8	134	1	20	35.1	0	0	1	0	1	1	2131-04-22 11:11:20	1	NA	365	365	90	90	30	30	0	0	0	NA
13881719	28075840	57	M	WHITE	2130-12-25 18:04:00	2131-01-01 19:20:00	0	0	0	NA	0	41.5	14.9	240	12.5	4.88	11.6	12	8.6	104	114	3.9	138	1	18	28.3631551764587	0	0	0	0	0	0	NA	0	NA	365	365	90	90	30	30	0	0	0	NA
13883702	28762369	69	F	WHITE	2132-04-13 20:14:00	2132-04-17 18:30:00	0	0	0	NA	0	44.3	14.6	334	17	4.14	6.5	18	9.1	106	78	4.1	143	0.7	8	19.3	0	0	0	0	0	0	NA	0	NA	365	365	90	90	30	30	0	0	0	NA
13886265	20562205	65	M	WHITE	2187-12-21 10:30:00	2187-12-25 15:29:00	0	0	0	NA	0	33.7	11.4	215	12.8	3.59	9.6	10	8.2	101	119	3.4	140	1	17	26.1	1	0	0	0	0	0	NA	0	NA	365	365	90	90	30	30	0	0	0	NA
13888373	26157566	29	F	WHITE	2159-10-16 22:04:00	2159-10-20 15:00:00	0	0	0	NA	0	26.2	8.3	268	14.6	2.48	6.1	10	8.7	102	73	3.5	138	0.6	8	25.675	0	0	0	0	0	0	NA	0	NA	365	365	90	90	30	30	0	0	0	48
13891044	20719940	61	M	WHITE	2129-09-07 14:22:00	2129-09-08 11:15:00	1	0	0	2134-01-28	0	35.9	12.4	92	12.9	3.88	4.5	11	8.7	104	129	4.3	137	0.7	14	22.385	1	0	0	0	0	0	NA	0	1603	1603	365	1603	90	1603	30	0	0	0	NA
13891301	27405511	48	M	WHITE	2193-08-14 16:57:00	2193-08-19 17:50:00	0	0	0	NA	0	38.3	12.7	119	13.5	4.21	12.4	18	8.6	92	111	3.7	132	1.1	12	36.9833333333333	1	0	0	0	0	0	NA	0	NA	365	365	90	90	30	30	0	0	1	NA
13892545	28162511	48	F	OTHER	2111-06-25 01:31:00	2111-06-26 17:15:00	0	0	0	NA	0	40.7	12.5	302	13.9	4.93	3.6	9	9	105	99	4.3	137	0.8	9	28.3631551764587	0	0	1	0	0	0	NA	0	NA	365	365	90	90	30	30	0	0	0	NA
13902215	23643944	73	M	WHITE	2172-10-10 03:31:00	2172-10-14 18:22:00	0	0	0	NA	0	31.8	10.9	157	12.5	3.43	13.5	11	8.3	109	132	3.9	139	0.6	15	28.3631551764587	0	1	1	0	0	0	2172-10-10 09:43:27	1	NA	365	365	90	90	30	30	0	0	0	NA
13903530	26393296	27	M	WHITE	2146-07-31 10:02:00	2146-08-10 17:07:00	1	0	0	2155-06-17	0	32.5	10.5	73	16.4	3.25	6.5	15.9737355583312	8.47853876473546	95	73	3.6	138	0.4	5	23.0947368421053	0	0	0	0	0	1	2152-01-22 16:57:00	1	3242	3242	365	3242	90	3242	30	0	0	1	NA
13911540	25205800	66	F	WHITE	2189-01-12 22:16:00	2189-01-25 14:55:00	0	0	0	NA	0	23.9	6.8	243	20.1	3.67	10.2	16	8.7	95	204	4.6	135	1	27	28.3631551764587	0	1	1	0	0	0	NA	0	NA	365	365	90	90	30	30	0	0	0	NA
13916154	26931110	67	F	WHITE	2118-06-20 20:30:00	2118-06-26 19:20:00	0	0	0	NA	0	30.7	9.9	197.955632893693	17.1	3.74	16.1	11	7.9	97	133	3.3	132	1.1	22	28.3631551764587	0	0	0	0	0	0	2118-06-20 20:31:28	1	NA	365	365	90	90	30	30	0	0	0	245.8
13920344	26448571	75	F	WHITE - OTHER EUROPEAN	2133-10-26 22:29:00	2133-10-30 16:35:00	1	1	1	2133-11-27	0	38.4	12.3	219	13.5	4.31	3.9	19	9.6	99	155	4.2	139	0.5	20	27.4	0	0	0	0	0	0	NA	0	31	31	31	31	31	31	30	0	0	1	NA
13925331	29023423	92	F	OTHER	2132-07-28 12:29:00	2132-07-31 16:34:00	0	0	0	NA	0	40.7	13.1	161	13.6	4.63	8.2	18	9.3	108	127	4.1	146	0.8	16	28.3631551764587	0	0	0	0	0	0	NA	0	NA	365	365	90	90	30	30	0	0	0	NA
13933813	22086620	66	M	WHITE	2142-06-07 00:07:00	2142-07-23 22:56:00	1	1	1	2142-07-23	1	21.9	7.4	47	17.7	2.22	17.4	15	7.7	104	114	3.8	135	0.7	18	28.3631551764587	0	0	0	1	0	0	2142-06-07 00:07:46	1	45	45	45	45	45	45	30	0	0	0	NA
13949884	29544856	57	F	WHITE	2159-01-21 12:54:00	2159-01-26 14:46:00	0	0	0	NA	0	36.2	12.1	302	14.8	4.18	8.5	15	8.5	104	95	4.1	140	0.9	15	28.3631551764587	0	0	1	0	1	0	2159-01-22 15:04:57	1	NA	365	365	90	90	30	30	0	0	0	NA
13951148	26861923	66	M	WHITE	2136-07-20 12:00:00	2136-07-23 12:00:00	0	0	0	NA	0	32.9	11.4	250	14	3.62	15.9	12	8.7	109	127	4.9	138	2.1	41	24.7636363636364	0	0	0	1	0	0	NA	0	NA	365	365	90	90	30	30	0	0	0	NA
13960046	23427965	71	M	WHITE	2153-10-15 00:25:00	2153-10-20 17:35:00	0	0	0	NA	0	44	14.7	147	12.8	4.7	14.2	15	8.9	103	131	4	141	1	15	23.4666666666667	0	0	0	0	0	0	NA	0	NA	365	365	90	90	30	30	0	0	0	NA
13962231	26173460	57	F	OTHER	2146-07-20 20:43:00	2146-08-12 17:20:00	1	0	0	2155-12-21	0	42.7	13.5	158	13.8	4.26	14.7	15.0745609007722	7.2	91	283	5.1	132	2.9	31	33.925	0	1	0	1	1	1	2155-08-27 22:41:00	1	3440	3440	365	3440	90	3440	30	0	0	0	11
13962573	22774707	73	F	WHITE	2170-04-24 20:49:00	2170-05-07 18:15:00	0	0	0	NA	0	26.1	7.9	189	14.1	2.51	5.8	14	7.6	99	100	5.3	132	2.6	34	28.3631551764587	1	0	1	1	1	0	2170-04-25 17:20:10	1	NA	365	365	90	90	30	30	0	0	0	NA
13963699	24799198	42	M	WHITE	2129-01-02 04:08:00	2129-01-03 18:27:00	0	0	0	NA	0	41.3	14	208	13	4.53	10.7	16	8.9	100	117	4.4	140	0.8	9	25.9	1	0	0	0	0	0	NA	0	NA	365	365	90	90	30	30	0	0	0	NA
13966803	22614466	51	M	WHITE	2117-06-12 09:20:00	2117-06-18 16:06:00	0	0	0	NA	0	38.8	13.4	201	13.2	4	9.3	9	9.1	92	104	3.3	130	0.5	3	28.3631551764587	1	0	0	0	0	0	NA	0	NA	365	365	90	90	30	30	0	0	0	NA
13981844	26616150	55	F	WHITE	2159-08-05 18:29:00	2159-08-11 18:15:00	0	0	0	NA	0	28.9	9.6	226	15	3.07	2.9	16	8.4	108	151	4.3	145	0.5	12	25.652380952381	0	0	0	0	0	0	NA	0	NA	365	365	90	90	30	30	0	0	1	NA
13986211	24562790	48	M	UNKNOWN	2140-12-18 08:43:00	2140-12-26 15:30:00	0	0	0	NA	0	38.1	12.5	42	12.9	3.45	4.9	17	7.2	93	185	3.3	136	0.5	4	28.3631551764587	0	1	0	0	0	1	2140-12-18 10:22:00	1	NA	365	365	90	90	30	30	0	0	0	NA
13990946	26540286	47	M	UNKNOWN	2128-04-11 02:52:00	2128-04-20 13:40:00	0	0	0	NA	0	34.2	11.3	140	14.2	3.27	11.5	13	8.3	99	116	3.9	136	1	7	29.93	0	0	0	0	0	0	2130-07-30 22:45:56	1	NA	365	365	90	90	30	30	0	0	0	NA
13994771	25043633	81	F	WHITE	2113-02-20 12:00:00	2113-03-14 10:30:00	1	1	1	2113-03-14	1	27.6	9.4	173	13.4	2.99	11.5	12	8.1	112	90	5	141	1.3	23	28.3631551764587	0	0	1	1	0	1	2113-02-23 12:15:54	1	21	21	21	21	21	21	21	1	0	0	NA
13996279	27246597	57	F	WHITE - OTHER EUROPEAN	2132-08-12 19:13:00	2132-08-19 15:20:00	0	0	0	NA	0	35.5	11.7	267	13.8	3.91	9.9	9	8.6	106	145	4	138	0.7	16	31	0	0	0	1	1	1	2132-08-12 22:14:00	1	NA	365	365	90	90	30	30	0	0	1	NA
14007703	22834452	73	M	WHITE	2113-02-26 17:18:00	2113-03-17 18:50:00	1	1	0	2113-12-22	0	27.1	9	319	14.3	3.02	6.6	10	7.8	100	98	4	132	0.8	14	29.4142857142857	1	0	0	0	1	0	2113-09-07 17:58:00	1	298	298	298	298	90	298	30	0	0	1	NA
14016056	20363773	69	M	WHITE - RUSSIAN	2190-07-16 21:51:00	2190-07-27 16:37:00	0	0	0	NA	0	34.4	10.9	143	14.3	3.5	4.7	15	7.9	104	108	3.2	142	0.8	10	32.4818181818182	0	0	0	0	0	0	2190-07-17 20:07:35	1	NA	365	365	90	90	30	30	0	0	1	244.8
14018478	24804085	62	M	WHITE	2116-06-07 07:45:00	2116-06-12 16:30:00	0	0	0	NA	0	34.8	11.4	129	12.9	3.41	18.8	13	8.3	107	134	4.1	141	0.7	9	28.3631551764587	0	0	1	0	1	1	2120-10-06 04:59:00	1	NA	365	365	90	90	30	30	0	0	0	NA
14025309	23165423	72	M	WHITE	2113-06-14 05:05:00	2113-06-16 13:38:00	0	0	0	NA	0	29.6	9.2	159	14.6	3.27	6.8	9	8.5	105	97	5.1	136	1.8	32	30	0	1	1	0	0	0	NA	0	NA	365	365	90	90	30	30	0	0	0	NA
14027446	20939782	83	F	WHITE	2118-11-07 11:06:00	2118-11-10 18:15:00	0	0	0	NA	0	32.6	10.5	210	13.5	3.24	7.8	5	8.9	105	97	3.9	136	0.6	14	28.3631551764587	0	0	0	0	0	0	NA	0	NA	365	365	90	90	30	30	0	0	0	NA
14047885	24950266	69	M	WHITE	2175-01-01 14:35:00	2175-01-04 16:16:00	0	0	0	NA	0	35.8	12.2	232	13.8	3.85	10.8	11	8.6	104	124	4.1	137	0.9	23	28.3631551764587	0	0	0	0	0	0	NA	0	NA	365	365	90	90	30	30	0	0	0	271.3
14058798	26292475	51	M	WHITE	2134-12-09 19:15:00	2135-01-07	1	1	1	2135-01-07	1	23.6	7.6	54	16.4132129102017	2.55	9.5	11	7.8	101	104	3.1	134	1	6	28.3631551764587	1	0	0	0	1	1	2134-12-26 21:52:48	1	28	28	28	28	28	28	28	1	0	1	NA
14062362	26121908	92	F	WHITE	2153-10-10 03:17:00	2153-10-13 14:25:00	0	0	0	NA	0	26.2	8.6	153	14.6	2.79	4.7	14	8.3	109	84	4.6	141	1.5	40	25.9	0	0	0	0	0	0	NA	0	NA	365	365	90	90	30	30	0	0	0	NA
14094109	24209703	48	F	WHITE	2132-09-06 17:10:00	2132-09-09 17:50:00	0	0	0	NA	0	33.5	11	274	12.6	3.77	10.4	10	8.1	102	100	3.6	138	0.6	7	28.9551724137931	0	0	0	0	0	0	NA	0	NA	365	365	90	90	30	30	0	0	0	NA
14105461	20262259	59	M	UNKNOWN	2144-02-10 19:06:00	2144-04-15 16:03:00	0	0	0	NA	0	40.8	12.7	232	14.5	3.98	16.2	11	7.5	115	106	4.1	149	1.4	40	23.1	0	0	1	1	1	1	2144-04-02 10:28:13	1	NA	365	365	90	90	30	30	0	0	0	NA
14124791	20789427	52	F	WHITE	2190-03-13 17:18:00	2190-04-06 16:31:00	1	1	1	2190-04-06	1	25.1	8.4	48	14.2154039360109	2.68	10.8	13	9.3	103	194	4.4	137	1.1	15	28.3631551764587	0	0	0	0	1	1	2190-03-13 17:19:23	1	23	23	23	23	23	23	23	1	0	0	NA
14126385	23848085	41	F	WHITE - BRAZILIAN	2145-05-05	2145-05-09 12:30:00	0	0	0	NA	0	30.2	10.4	183	12.5	3.28	13.2	11	8.7	115	140	3.8	146	0.6	9	37.05	0	0	0	0	0	0	2145-05-05 23:49:47	1	NA	365	365	90	90	30	30	0	0	1	NA
14130345	27545572	36	F	WHITE	2165-10-27 07:35:00	2165-10-28 12:20:00	0	0	0	NA	0	37.2	12.4	288	12	3.8	10.1	15	8.9	103	112	4.2	142	0.6	6	24.575	0	0	0	0	0	0	NA	0	NA	365	365	90	90	30	30	0	0	0	NA
14132656	28441304	51	M	WHITE - OTHER EUROPEAN	2155-01-25 23:35:00	2155-01-26 20:00:00	0	0	0	NA	0	45.9	15.8	163	13	5.38	10.9	12	9.7	101	84	3.6	141	0.8	14	29	0	0	0	0	0	0	NA	0	NA	365	365	90	90	30	30	0	0	0	2.1
14133675	27807595	65	M	WHITE	2117-01-08 17:13:00	2117-01-10 14:15:00	1	0	0	2118-07-16	0	35.9	12.3	227.590121695406	16	3.94	11.9	14	8.8	103	104	4.5	137	1.5	35	28.3631551764587	0	1	0	0	0	0	NA	0	553	553	365	553	90	553	30	0	0	0	NA
14137274	27950462	75	M	WHITE	2120-10-08 06:07:00	2120-10-22 10:00:00	1	1	0	2121-02-24	0	34.7	10.4	126	14	3.54	5.4	10	9.1	97	112	5.6	134	1.3	38	29	0	0	0	0	0	0	NA	0	138	138	138	138	90	138	30	0	0	1	NA
14140359	23240583	57	M	WHITE - OTHER EUROPEAN	2135-02-21 07:15:00	2135-02-24 11:10:00	0	0	0	NA	0	43.3	12.8	186	11.9	3.97	9	15	9.1	103	118	3.5	139	0.7	13	34.8714285714286	1	0	0	0	0	0	NA	0	NA	365	365	90	90	30	30	0	0	0	NA
14151543	24680617	67	F	UNKNOWN	2116-09-30 18:51:00	2116-10-09 14:04:00	0	0	0	NA	0	36.9	12.1	275	15.2	3.85	8.3	15	8.74488164665131	95	124	3.7	136.341871087383	1	12	28.3631551764587	1	1	0	1	1	0	2116-09-30 18:52:05	1	NA	365	365	90	90	30	30	0	0	0	NA
14154734	23167676	50	F	WHITE	2143-10-25 21:33:00	2143-10-26 18:32:00	0	0	0	NA	0	33	11	268	12.2	3.52	15.2	11	7	108	103	4	140	0.6	11	23	0	0	0	0	0	0	NA	0	NA	365	365	90	90	30	30	0	0	0	NA
14164708	22115710	89	M	WHITE	2170-06-06 08:41:00	2170-06-14 14:21:00	0	0	0	NA	0	17.8	5.6	40	16.8	1.92	3.6	11	7.9	108	94	4.4	142	1.2	24	28.3631551764587	0	0	0	0	1	0	2170-06-06 15:28:17	1	NA	365	365	90	90	30	30	0	0	0	NA
14167047	28352487	75	M	WHITE - OTHER EUROPEAN	2172-03-14	2172-04-06 13:44:00	0	0	0	NA	0	40.4	13.3	137	15.1	4.71	6.3	11	7.7	106	90	3.7	142	1.1	21	24.9	0	0	1	0	1	1	2172-03-25 11:12:35	1	NA	365	365	90	90	30	30	0	0	1	NA
14181594	29615473	67	F	WHITE	2165-10-24 00:39:00	2165-11-06 17:54:00	1	0	0	2168-01-08	0	34.9	11.5	367	13.2	3.66	9	19	9.5	108	94	4.5	145	2.2	32	23.225	1	0	0	0	0	0	NA	0	805	805	365	805	90	805	30	0	0	1	NA
14186631	29475487	67	F	UNKNOWN	2147-01-14 21:39:00	2147-01-20 18:50:00	0	0	0	NA	0	30.4	9.3	274	16.2	3.55	9.00348062115788	19	8.4	97	136	4.59913487365695	133	2.22166993446607	43	28.3631551764587	0	1	0	0	0	1	2147-01-14 21:40:50	1	NA	365	365	90	90	30	30	0	0	0	NA
14190579	21045469	59	F	UNKNOWN	2129-07-06 02:17:00	2129-07-20 15:30:00	0	0	0	NA	0	38.2	11.5	142	18.7	4.63	6.7	7	7.8	94	155	4.4	128	0.6	15	36.35	1	1	1	0	1	1	2129-09-16 19:43:42	1	NA	365	365	90	90	30	30	0	0	1	NA
14193109	27182822	61	F	WHITE	2123-09-09 11:01:00	2123-09-18 11:48:00	0	0	0	NA	0	30.6	10.6	22	14.3	3.19	1.7	16	8.4	97	95	3.6	135	0.6	5	28.3631551764587	1	1	0	0	1	1	2123-09-09 11:56:36	1	NA	365	365	90	90	30	30	0	0	0	NA
14198994	20661526	55	M	WHITE	2174-12-22 20:50:00	2174-12-27 17:00:00	0	0	0	NA	0	43.7	14.6	359	11.9	4.85	7.3	11	9	100	108	4.2	137	1	10	25	0	0	0	0	0	0	NA	0	NA	365	365	90	90	30	30	0	0	0	18.8
14201479	22077028	82	F	WHITE	2136-08-04 03:59:00	2136-08-19 17:25:00	0	0	0	NA	0	27.3	8	261	18.6	4.23	11.6	15	9.5	105	114	4.42118852769413	140	1.7	36	26.8	0	0	1	1	0	0	NA	0	NA	365	365	90	90	30	30	0	0	0	NA
14203244	21852475	60	F	WHITE	2181-12-11 20:50:00	2181-12-18 13:40:00	0	0	0	NA	0	33.8	10.7	247	14.9	3.87	5.3	12	8.2	105	117	3.8	139	0.6	11	28.3631551764587	0	0	0	0	0	0	NA	0	NA	365	365	90	90	30	30	0	0	0	197.8
14224981	27119701	42	F	WHITE	2166-02-10 05:25:00	2166-03-08 16:50:00	0	0	0	NA	0	26.3	8.1	412	16.2	3.13	21.2	15	8.3	103	144.886478279131	4.4	134	0.7	11	34.15	1	0	0	0	1	0	2166-02-10 17:19:39	1	NA	365	365	90	90	30	30	0	1	0	NA
14228855	22677893	88	M	WHITE	2139-10-07 18:36:00	2139-10-16 13:30:00	0	0	0	NA	0	40.4	12.8	137	12.6	4	6.8	11	8.7	107	90	4.1	141	1	20	21.7	0	0	0	0	0	0	2139-10-07 19:58:00	1	NA	365	365	90	90	30	30	0	0	0	NA
14234855	22351261	64	M	WHITE - EASTERN EUROPEAN	2128-10-09 16:01:00	2128-10-17 16:00:00	0	0	0	NA	0	42.5	14.9	185	12.8	4.52	5.8	16	9.5	101	111	3.6	141	1.1	14	38.1185185185185	1	0	0	0	0	0	NA	0	NA	365	365	90	90	30	30	0	0	0	NA
14240720	28315658	40	F	UNKNOWN	2125-04-21	2125-04-23 11:35:00	0	0	0	NA	0	30.8	10	357	12.6	3.1	7	8	8.6	109	105	4.1	142	0.6	16	28.3631551764587	0	0	0	0	0	0	2125-04-21 21:12:35	1	NA	365	365	90	90	30	30	0	0	0	NA
14254598	27714128	62	F	WHITE	2149-01-18 13:19:00	2149-01-21 17:47:00	0	0	0	NA	0	27.1	9.3	260	13.3	2.95	0.9	10	7.6	108	103	4.2	139	1.1	15	21.26875	0	0	0	0	0	0	NA	0	NA	365	365	90	90	30	30	0	0	0	NA
14263294	27354668	61	M	WHITE	2126-03-03 13:00:00	2126-03-08 14:30:00	0	0	0	NA	0	31.2	10.7	124	12.3	3.48	12.3	12	7.8	112	128	4.2	141	0.9	17	23.45	0	0	1	0	0	0	2126-03-04 09:57:14	1	NA	365	365	90	90	30	30	0	0	0	NA
14263331	23812065	75	F	BLACK/AFRICAN AMERICAN	2131-01-03 16:51:00	2131-01-04 16:10:00	0	0	0	NA	0	38.7	12.2	284	13.2	4.21	6.1	12	9.5	111	80	4.2	146	1.1	18	36.2	0	0	0	0	0	0	NA	0	NA	365	365	90	90	30	30	0	0	0	NA
14265567	27322715	60	F	WHITE	2179-11-10 20:26:00	2179-11-27 19:00:00	0	0	0	NA	0	36.9	11.9	121	15.3	4.17	7.8	13	8	97	174	3.4	134	1.2	22	28.3631551764587	0	0	0	0	1	1	2179-11-17 12:00:05	1	NA	365	365	90	90	30	30	0	0	1	NA
14275148	22893271	86	M	UNKNOWN	2111-10-21 10:46:00	2111-10-28 14:06:00	0	0	0	NA	0	36.8	12.4	173	13.3	4.11	8.7	14	8.3	105	108	3.6	142	1	21	28.3631551764587	0	0	0	0	0	0	NA	0	NA	365	365	90	90	30	30	0	0	0	NA
14291872	24192276	74	F	WHITE	2155-09-19 17:44:00	2155-09-28 15:40:00	0	0	0	NA	0	36.6	12.2	223	13.2	4.39	7.7	16	10	101	99	3.9	139	0.6	25	33.525	1	0	1	0	0	0	NA	0	NA	365	365	90	90	30	30	0	0	1	NA
14298379	25261077	58	F	WHITE	2145-05-04 21:08:00	2145-05-07 14:35:00	0	0	0	NA	0	35	11.6	346	11.3	3.71	10.7	12	9.2	107	86	4.8	140	0.7	17	28.3631551764587	0	0	0	0	0	0	NA	0	NA	365	365	90	90	30	30	0	0	0	NA
14303868	23861864	68	F	WHITE	2182-06-04 22:53:00	2182-06-08 16:13:00	0	0	0	NA	0	38.4	11.8	251	15.4	4.3	7	11	8.1	101	69	3.6	138	0.5	16	20.5	1	0	1	1	0	0	NA	0	NA	365	365	90	90	30	30	0	0	0	12.5
14306582	20415671	64	M	WHITE	2158-12-01 05:35:00	2158-12-19 14:45:00	0	0	0	NA	0	36.1	11.7	284	15.2	3.81	13.6	21	8.1	99	152	4.5	135	0.9	15	28.0333333333333	1	0	0	0	0	1	2158-12-01 07:36:00	1	NA	365	365	90	90	30	30	0	0	1	NA
14313368	20516718	49	M	WHITE	2179-08-20 17:41:00	2179-08-22 14:49:00	0	0	0	NA	0	38.3	13.1	358	16.9	4.5	4.1	11	8.5	101	92	4.9	133	0.6	8	21.7	0	0	0	0	0	0	NA	0	NA	365	365	90	90	30	30	0	0	0	NA
14318579	24856245	67	M	WHITE	2166-06-13 23:09:00	2166-06-17 15:05:00	0	0	0	NA	0	41.2	13.2	250	13	4.4	6.8	14	9.2	102	74	4.3	142	1	16	26.3	1	0	1	0	0	0	NA	0	NA	365	365	90	90	30	30	0	0	0	NA
14319699	25293720	57	M	WHITE	2184-03-15 07:15:00	2184-03-20 12:00:00	0	0	0	NA	0	42.1	14	205	12.9	4.7	16.3	12	8.5	104	144	3.9	140	1	13	27.9714285714286	1	0	0	1	0	0	NA	0	NA	365	365	90	90	30	30	0	0	0	NA
14320072	23186891	76	F	WHITE	2132-06-12 02:45:00	2132-06-15 12:45:00	0	0	0	NA	0	27.6	8.8	181	16.1	3.09	9.3	13	7.4	111	172	5.7	140	1.8	46	28.3631551764587	0	1	1	1	1	1	2132-06-12 04:27:20	1	NA	365	365	90	90	30	30	0	0	0	NA
14328578	28538886	58	M	ASIAN - SOUTH EAST ASIAN	2183-06-28 07:45:00	2183-07-04 17:30:00	0	0	0	NA	0	32.8	11.6	127	12.9	3.84	13.7	12	8.5	109	120	4.1	141	1.3	18	28.3631551764587	0	0	0	0	0	1	2183-06-28 11:08:37	1	NA	365	365	90	90	30	30	0	0	0	NA
14328886	26612138	69	M	WHITE	2138-03-30 09:52:00	2138-04-01 17:05:00	0	0	0	NA	0	36.4	11.7	256	13.2	4.12	15.6	14	8.9	96	109	3.8	136	0.6	17	28.3631551764587	1	0	0	1	0	0	NA	0	NA	365	365	90	90	30	30	0	0	1	NA
14340516	27143490	61	M	WHITE	2180-01-31 14:47:00	2180-02-01 17:00:00	0	0	0	NA	0	41.6	14.4	150	14.8	4.61	5.5	13	9.5	105	118	4.2	142	0.8	14	34.7038461538462	1	1	0	0	0	0	NA	0	NA	365	365	90	90	30	30	0	0	0	NA
14350618	21847668	59	M	UNKNOWN	2133-07-19 16:10:00	2133-08-05 14:08:00	1	1	1	2133-08-05	1	27.4	9.1	91	14	3	3.7	14.7630392387358	8.4973619683378	103	129.154145831286	4.6	150	1.2	14	28.3631551764587	0	0	0	0	1	1	2133-07-19 16:11:00	1	16	16	16	16	16	16	16	1	0	0	NA
14359524	29288577	71	M	WHITE	2194-07-15 08:45:00	2194-07-18 13:54:00	0	0	0	NA	0	26	8.5	266	14.9	2.93	8.8	10	8.3	101	149	4.1	134	0.9	12	29.9214285714286	1	0	1	0	0	0	NA	0	NA	365	365	90	90	30	30	0	0	0	NA
14376287	21483358	77	M	WHITE	2179-02-05 21:07:00	2179-02-17 09:05:00	1	1	1	2179-02-17	1	28.8	10.2	157	13.6	3.16	8.9	16	8.4	107	101	4	139	2.6	42	29.5333333333333	0	1	1	0	0	0	NA	0	11	11	11	11	11	11	11	1	0	0	NA
14381703	22615225	49	M	WHITE	2145-09-12 04:01:00	2145-09-12 18:28:00	0	0	0	NA	0	34.5	11.9	163	13	3.75	8	14	8.7	97	218	3.9	132	1.3	21	28.3631551764587	0	0	0	0	0	0	NA	0	NA	365	365	90	90	30	30	0	0	0	NA
14384116	24198180	83	F	WHITE	2172-02-29 21:10:00	2172-03-09 19:20:00	1	1	0	2172-12-26	0	24.8	7.8	271	14.8	3.08	8.8	16	10.5	102	219	5.4	138	2.9	54	24	0	1	1	0	0	0	2172-02-29 22:12:00	1	300	300	300	300	90	300	30	0	0	0	NA
14393786	22410110	68	M	WHITE	2173-07-18 20:48:00	2173-07-21 16:39:00	0	0	0	NA	0	39.5	12.3	252	13.3	4.01	9.4	12	8.6	99	121	3.6	140	1	21	37.6	1	0	0	0	0	0	NA	0	NA	365	365	90	90	30	30	0	0	0	NA
14396076	20631655	89	F	WHITE	2180-08-12 20:19:00	2180-08-23 11:50:00	1	1	0	2181-04-29	0	42.7	12.8	210	15.3	4.51	7.6	12	8.8	99	55	4.9	133	0.8	27	24.0166666666667	0	0	0	1	0	0	NA	0	259	259	259	259	90	259	30	0	0	0	NA
14412485	26551740	75	F	WHITE	2170-05-26 22:48:00	2170-05-29 16:15:00	0	0	0	NA	0	40.2	12.7	310	14.6	4.6	7.1	18	9.2	103	99	4.3	137	0.5	12	25.5	1	0	0	0	0	0	NA	0	NA	365	365	90	90	30	30	0	0	0	NA
14423133	28778126	23	M	WHITE	2145-06-18 02:27:00	2145-06-21 11:53:00	0	0	0	NA	0	42.3	14.1	290	11.3	4.82	5.9	12	9	103	81	3.9	141	0.9	15	28.3631551764587	0	0	0	0	0	0	NA	0	NA	365	365	90	90	30	30	0	0	0	47.3
14433373	20183386	63	F	WHITE	2119-10-07 19:31:00	2119-10-14 12:15:00	0	0	0	NA	0	41.9	13.1	240	15.6	4.94	10.1	13	9.4	101	116	4.3	139	1.5	51	28.3631551764587	1	1	0	0	0	0	NA	0	NA	365	365	90	90	30	30	0	0	1	NA
14443919	20824283	40	M	WHITE	2115-03-27 02:11:00	2115-03-27 19:00:00	0	0	0	NA	0	34.9	12.2	275	12.6	3.93	10.4	13	8.7	106	109	3.9	142	0.8	8	35.45	1	0	0	0	0	0	NA	0	NA	365	365	90	90	30	30	0	0	0	97.4
14473270	23839165	63	F	OTHER	2189-02-12 03:34:00	2189-02-16 18:15:00	0	0	0	NA	0	33.4	10.7	368	13.4	3.65	13	17	8.7	96	82	3.8	135	0.7	9	31.425	1	0	1	0	0	0	NA	0	NA	365	365	90	90	30	30	0	0	0	NA
14485852	23232231	56	M	WHITE	2112-02-01 22:24:00	2112-02-04 15:17:00	0	0	0	NA	0	35.8	12.5	339	12.4	3.95	6.4	13	8.4	105	84	4.2	141	0.6	14	33.08125	1	0	0	0	0	0	NA	0	NA	365	365	90	90	30	30	0	0	0	NA
14490420	21875450	60	F	WHITE	2133-11-12 22:39:00	2133-11-27 15:34:00	0	0	0	NA	0	27.5	8.2	385	15.7	3.4	10.5	11	8.6	103	126	3.9	138	0.4	9	28.3631551764587	0	0	0	1	0	0	NA	0	NA	365	365	90	90	30	30	0	0	0	NA
14491893	24322283	90	F	WHITE	2183-08-06 18:44:00	2183-08-08 16:30:00	1	1	0	2184-01-05	0	29.5	10	434	11.9	3.27	13.4	16	9.1	102	116	4.2	136	1.1	53	19.8333333333333	0	0	0	0	0	0	NA	0	151	151	151	151	90	151	30	0	0	0	NA
14504850	22519384	68	F	WHITE	2153-04-03 22:13:00	2153-04-16 02:12:00	1	1	1	2153-04-16	1	26.8	9	144	17.5	2.69	30.9	18	6.7	103	79	5	130	1.3	21	28.3631551764587	1	0	0	0	1	1	2153-04-03 23:00:30	1	12	12	12	12	12	12	12	1	0	1	NA
14507087	22583662	66	M	WHITE	2187-07-06 16:30:00	2187-07-10 17:33:00	0	0	0	NA	0	45.5	14.8	293	15.5	5.12	13.4	17	8.8	97	89	4.1	138	0.7	18	28.3631551764587	0	0	0	0	0	0	NA	0	NA	365	365	90	90	30	30	0	0	1	NA
14532418	27569650	59	F	WHITE	2122-06-25 11:58:00	2122-07-11 17:41:00	0	0	0	NA	0	22.4	7.5	164	11.7	1.83	10.7	15	8.9	97	124	3.5	134	1	23	28.3631551764587	1	0	1	0	0	0	NA	0	NA	365	365	90	90	30	30	0	0	1	NA
14536465	22180264	64	F	WHITE	2178-09-12 20:44:00	2178-09-14 18:00:00	1	0	0	2185-01-09	0	42.1	13.8	331	14.5	4.74	8.2	13	8.4	103	198	3.8	140	1.5	35	37.9666666666667	1	1	0	0	0	0	NA	0	2310	2310	365	2310	90	2310	30	0	0	1	NA
14539863	23417682	44	F	WHITE	2193-07-30 22:54:00	2193-08-06 18:31:00	0	0	0	NA	0	20.1	6.5	104	17.8	1.69	4.2	12	8.2	106	118	3.3	138	0.7	11	20.9	0	0	0	0	0	0	NA	0	NA	365	365	90	90	30	30	0	0	0	NA
14543629	26654256	51	M	WHITE	2114-06-15 16:50:00	2114-06-18 17:00:00	0	0	0	NA	0	36.8	12.8	173	13.8	4.25	8.1	15	9.2	104	133	5	142	1.9	54	38.5	0	1	1	0	0	0	NA	0	NA	365	365	90	90	30	30	0	0	0	NA
14563881	23653009	69	F	WHITE	2154-10-10 14:38:00	2154-10-18 13:20:00	0	0	0	NA	0	24.4	8.4	284	13.3	2.73	23.1	8	8	91	113	4.3	132.627794147231	0.4	9	24.6	1	0	1	0	1	0	2162-11-17 12:33:33	1	NA	365	365	90	90	30	30	0	0	0	NA
14570421	24297154	63	F	WHITE	2185-09-12 15:56:00	2185-09-21 15:00:00	0	0	0	NA	0	25	7.9	164	18.4	3.04	13.4	13	9	104	165	3.8	146	0.7	16	30.2671875	0	0	0	0	0	0	NA	0	NA	365	365	90	90	30	30	0	1	1	NA
14584460	22535612	61	M	WHITE	2174-10-11 01:16:00	2174-10-15 14:42:00	0	0	0	NA	0	38	12.3	392	12.1	3.91	10.9	12	9.1	101	87	4	140	0.7	10	22	0	0	0	1	0	0	NA	0	NA	365	365	90	90	30	30	0	0	0	NA
14586614	23440919	76	M	WHITE	2163-06-18 15:59:00	2163-06-20 15:35:00	1	1	0	2164-02-29	0	36.1	12.2	180	16.4	4.18	8	14	9.8	101	159	4.7	139	2.4	55	28.3631551764587	0	1	1	1	0	0	NA	0	255	255	255	255	90	255	30	0	0	0	NA
14588384	23056215	59	M	WHITE	2192-11-02 11:26:00	2192-11-03 18:00:00	1	1	0	2193-03-26	0	33.7	10.8	103	13.7341024677394	3.68	5.8	13	8.1	110	90	3.4	136	0.8	18	28.3631551764587	1	0	0	0	0	0	NA	0	143	143	143	143	90	143	30	0	0	0	NA
14590659	26733096	52	M	WHITE	2174-11-20 14:52:00	2174-11-23 17:00:00	0	0	0	NA	0	37.4	12.4	226	14.8	4.27	10.4	13	8.5	106	113	3.5	142	1.9	28	30.025	0	0	0	0	1	0	2174-11-20 16:19:00	1	NA	365	365	90	90	30	30	0	0	1	NA
14597687	20732538	80	M	WHITE	2130-08-07 20:33:00	2130-08-19 18:35:00	0	0	0	NA	0	39.4	13.2	196	13.1	4.26	7.5	15	9.4	98	197	4.2	139	1.1	19	28.3631551764587	1	1	1	0	1	0	2130-08-13 14:02:08	1	NA	365	365	90	90	30	30	0	0	0	NA
14598157	24654037	67	M	HISPANIC/LATINO - PUERTO RICAN	2128-07-01 14:40:00	2128-07-05 19:10:00	0	0	0	NA	0	33.4	11.1	185	15.4	3.58	13.2	13	8.1	103	137.426132112952	4.8	136	0.9	16	32.9571428571429	1	1	0	0	0	0	NA	0	NA	365	365	90	90	30	30	0	0	0	NA
14600863	28034724	79	M	WHITE	2137-08-14 23:03:00	2137-08-21 14:32:00	1	1	0	2138-06-29	0	32.2	10.1	203	15	3.67	8.6	15	7.7	100	96	4.2	134	1	10	27.3	1	0	0	1	0	1	2137-08-14 23:04:10	1	318	318	318	318	90	318	30	0	0	0	NA
14605245	21449383	52	M	WHITE	2142-03-28	2142-04-02 13:31:00	0	0	0	NA	0	30.9	9.9	111	13	3.39	5.9	7	8.3	110	117	4.7	138	1	13	28.3631551764587	1	0	1	0	1	0	2142-03-28 09:31:09	1	NA	365	365	90	90	30	30	0	0	0	NA
14606570	20947735	58	F	OTHER	2147-04-20 02:33:00	2147-04-24 13:30:00	0	0	0	NA	0	34.8	10.6	311	13.2	3.67	13	18	8.2	96	92	5.7	136	3.3	33	28.7	1	1	0	0	0	0	NA	0	NA	365	365	90	90	30	30	0	0	0	NA
14608496	23834847	86	F	WHITE	2153-11-28 01:07:00	2153-11-30 16:30:00	0	0	0	NA	0	27	8.6	53	15.4	2.87	13.8	11	8	111	111	3.6	144	0.5	10	28.3631551764587	0	0	0	0	0	0	NA	0	NA	365	365	90	90	30	30	0	0	0	NA
14610106	20565634	71	F	WHITE	2191-02-18 22:11:00	2191-03-05 14:30:00	1	1	1	2191-03-13	0	40.6	13.7	394	14.3	4.57	25.2	15	8.4	99	128	3.1	136	0.8	19	36.475	0	0	0	1	0	0	2191-03-09 18:39:05	1	22	22	22	22	22	22	22	1	0	1	NA
14611053	29195475	64	F	WHITE	2143-01-07 13:49:00	2143-01-11 15:59:00	0	0	0	NA	0	29.2	9.1	255	13.7	3.21	6	15	7.9	105.165805428327	75	3.5	144	3.2	20	24.8421052631579	1	0	0	0	0	0	NA	0	NA	365	365	90	90	30	30	0	0	0	NA
14624611	28710011	54	M	WHITE	2132-12-24 22:34:00	2133-01-18 11:55:00	0	0	0	NA	0	20.1	6.8	278	16.5	2.19	21.2	11	6.8	102	135	3.4	134	0.9	6	28.3631551764587	0	0	1	0	0	0	NA	0	NA	365	365	90	90	30	30	0	0	0	139.7
14632617	29612314	62	M	WHITE	2178-04-24 07:15:00	2178-05-01 17:23:00	1	0	0	2183-03-05	0	25.2	9	137	14.7	2.79	18.4	8	7.7	108	224	4	137	0.7	11	31.3	1	1	1	1	1	1	2180-12-06 23:20:00	1	1775	1775	365	1775	90	1775	30	0	0	0	NA
14643398	23060342	50	M	WHITE	2154-07-15 19:33:00	2154-07-19 13:40:00	0	0	0	NA	0	32.7	11.1	279	14.1	3.57	5.9	18	9.3	99	94	5	136	1.3	20	32.4538461538462	0	0	0	0	0	0	NA	0	NA	365	365	90	90	30	30	0	0	0	NA
14644430	25828915	64	M	SOUTH AMERICAN	2189-03-20 17:56:00	2189-03-27 19:54:00	1	1	0	2190-03-17	0	45.6	15.3	182	13	4.89	8.6	13	9.5	104	97	4	139	0.8	13	35.17	0	0	0	0	0	0	NA	0	361	361	361	361	90	361	30	0	0	0	3.4
14649094	26008382	83	M	WHITE	2126-11-18 02:47:00	2126-11-28 16:30:00	0	0	0	NA	0	41.7	14.3	287	13.5	4.76	11.3	15	8.6	104	98	4.3	140	1	15	28.46	0	0	1	0	0	0	2126-11-22 13:02:26	1	NA	365	365	90	90	30	30	0	0	0	NA
14661928	26947260	60	F	WHITE	2131-07-29 12:30:00	2131-07-30 16:40:00	0	0	0	NA	0	38.5	13.1	259	13.3	4.44	7.8	13	9.3	108	134	3.5	142	0.9	12	28.3631551764587	0	0	0	0	0	0	NA	0	NA	365	365	90	90	30	30	0	0	0	NA
14662370	20561368	63	F	WHITE	2173-04-23 23:33:00	2173-04-25 14:47:00	1	1	0	2174-02-03	0	26.5	8.6	226	12.5	2.72	8.2	7	8.7	105	100	3.8	140	0.8	8	24.3333333333333	1	0	0	0	0	0	NA	0	285	285	285	285	90	285	30	0	0	0	NA
14678120	24378858	82	M	WHITE	2163-03-20 15:42:00	2163-04-05 13:27:00	0	0	0	NA	0	34.7	11.6	104	14.4	3.74	6.6	14	9.6	103	131	3.6	137	0.9	16	28.8	0	0	1	0	1	1	2163-04-10 08:04:06	1	NA	365	365	90	90	30	30	0	0	0	NA
14691016	20880599	38	M	WHITE	2162-07-27 19:33:00	2162-07-28 19:50:00	0	0	0	NA	0	39.3	13.5	163	12.3	4.6	6	13	9	107	94	4.2	146	1.2	12	22.71875	0	0	0	0	0	0	NA	0	NA	365	365	90	90	30	30	0	0	0	NA
14695227	28862712	75	M	WHITE	2181-01-19 22:33:00	2181-01-22 14:34:00	0	0	0	NA	0	32	10.6	257.656477337519	14	3.42	16.2	15	8.6	91	135	3	133	1	15	29.8	1	0	0	0	0	0	NA	0	NA	365	365	90	90	30	30	0	0	0	269.7
14695907	22044443	68	M	WHITE	2172-05-07 17:42:00	2172-05-10 13:40:00	1	1	0	2173-04-02	0	28.1	9.9	116	15.9	2.66	7.4	12	8.4	105	108	3.8	142	1.3	26	28.3631551764587	0	0	0	0	0	0	NA	0	329	329	329	329	90	329	30	0	0	0	NA
14702275	29015712	70	M	WHITE	2137-05-17 16:45:00	2137-05-25 12:56:00	0	0	0	NA	0	31.8	10.7	196	14.1	3.87	6.8	13	8.5	98	95	3.5	137	1.2	20	28.3631551764587	0	0	0	0	0	1	2138-06-28 08:01:08	1	NA	365	365	90	90	30	30	0	0	1	56
14703080	25055925	70	F	WHITE	2113-11-25 18:56:00	2113-12-02 17:15:00	0	0	0	NA	0	45	14.8	266	14	5.18	10.7	13	8.9	106	121	3.3	141	0.5	19	28.3631551764587	1	0	1	1	0	0	NA	0	NA	365	365	90	90	30	30	0	0	0	NA
14707910	28460621	65	M	WHITE	2141-03-12 16:06:00	2141-03-18 14:00:00	0	0	0	NA	0	38.1	12.4	318	13.6	4.3	10.7	14	8.7	95	255	4.5	133	1.2	11	31.75	1	1	1	1	0	0	NA	0	NA	365	365	90	90	30	30	0	0	0	NA
14709778	24592634	65	M	WHITE	2178-05-24 20:35:00	2178-09-01 16:35:00	1	0	0	2181-02-16	0	19.2	6.5	23	16.5668470983801	1.82	0.9	15	8.5	107	95	3.7	142	0.6	10	28.2567567567568	1	0	0	0	1	1	2181-02-02 07:28:53	1	998	998	365	998	90	998	30	0	0	1	NA
14714242	23629724	62	M	ASIAN - CHINESE	2118-08-27 18:05:00	2118-08-29 16:07:00	0	0	0	NA	0	38.9	13.3	118	12.7	4.27	9.2	15	9.1	103	106	4.1	140	0.8	19	26.7352941176471	1	0	0	0	0	0	NA	0	NA	365	365	90	90	30	30	0	0	0	NA
14725723	28085095	52	F	WHITE	2158-09-01 00:33:00	2158-09-04 15:35:00	0	0	0	NA	0	29.8	9.7	106	13.2369578575402	2.6	10.1	13	7.7	104	111	3.6	139	0.7	11	32.3	1	0	0	1	0	0	NA	0	NA	365	365	90	90	30	30	0	0	0	NA
14741386	22855565	73	F	WHITE	2138-04-19 20:10:00	2138-04-24 13:55:00	0	0	0	NA	0	32.1	10.3	225	12.3	3.23	5.8	12	8.1	112	103	4.3	146	0.6	8	29.1	0	0	0	0	0	0	NA	0	NA	365	365	90	90	30	30	0	0	0	NA
14759576	29366486	51	M	WHITE	2168-10-31 12:37:00	2168-11-21 12:00:00	0	0	0	NA	0	35.1	11.7	229	14.1	3.93	21.4	11	7.9	104	177.271999733017	3.87323289762262	132	1.6	31	28.3631551764587	1	1	0	0	1	1	2168-11-13 15:14:23	1	NA	365	365	90	90	30	30	0	0	0	NA
14778884	21053903	88	M	WHITE	2184-03-21 04:18:00	2184-04-06 16:20:00	0	0	0	NA	0	32.9	9.8	342	16.9	3.72	13.2	16	8	106	193	4	140	0.9	27	28.3631551764587	1	0	0	0	1	1	2184-03-21 05:59:00	1	NA	365	365	90	90	30	30	0	0	0	NA
14791254	25072048	53	M	WHITE	2150-12-23 11:30:00	2150-12-27 11:00:00	0	0	0	NA	0	38.7	12.8	280	13.4	4.42	9.3	11	8.6	101	166	3.6	138	1.5	21	34.28	1	1	0	0	0	0	NA	0	NA	365	365	90	90	30	30	0	0	0	NA
14794261	23204712	24	F	WHITE	2172-07-12 15:11:00	2172-07-18 15:24:00	0	0	0	NA	0	38.1	12.8	234	12.3	4.37	6	14	9.2	107	71	4	138	0.8	7	28.3631551764587	0	0	0	0	0	0	NA	0	NA	365	365	90	90	30	30	0	0	0	1
14800808	22533182	72	M	WHITE	2165-03-26 16:51:00	2165-03-28 16:59:00	1	0	0	2167-11-27	0	21.2	6.7	176	15.9	2.38	10.2	17	7.8	109	111	4.2	141	1.1	12	28.1516129032258	1	0	0	1	0	0	2166-04-15 20:40:00	1	975	975	365	975	90	975	30	0	0	0	NA
14805102	27764733	50	M	WHITE	2112-12-16 01:20:00	2112-12-23 10:42:00	0	0	0	NA	0	36.2	13	246	13.5	4.11	17.6	16	9	101.167452753632	128	2.8	134	1.4	50	28.3631551764587	1	1	1	0	0	0	NA	0	NA	365	365	90	90	30	30	0	0	0	NA
14808106	25476323	62	F	BLACK/AFRICAN AMERICAN	2132-09-15 21:13:00	2132-10-07 14:51:00	0	0	0	NA	0	22.1	7.5	120	15.1	2.3	22.2	15	7.71914751062815	108	113	3.1	130	0.980093715763633	23.2034702620593	19.4555555555556	0	0	0	1	0	1	2136-08-19 09:07:00	1	NA	365	365	90	90	30	30	0	0	0	NA
14812170	20436498	70	F	WHITE	2154-03-08 21:41:00	2154-03-10 16:30:00	1	1	0	2154-08-03	0	30.4	9.7	241	17.5	3.7	6.1	10	8.3	100	145	4.1	137	0.4	7	28.3631551764587	0	1	0	1	0	0	NA	0	147	147	147	147	90	147	30	0	0	0	NA
14817209	21464103	53	F	WHITE	2169-10-02 21:20:00	2169-10-07 11:20:00	1	1	1	2169-11-19	0	27.6	8.9	258	14.7	3.12	11.4	18	9.5	99	99	3.3	138	0.4	8	19.38	0	0	0	0	0	0	NA	0	47	47	47	47	47	47	30	0	0	0	NA
14817714	29194677	39	M	WHITE	2128-11-04 20:35:00	2128-11-06 11:27:00	0	0	0	NA	0	38.3	13.2	250	13	4.14	5.9	13	8.6	103	104	3.9	137	0.8	14	39.6	0	0	0	0	0	0	NA	0	NA	365	365	90	90	30	30	0	0	0	NA
14825771	25190481	82	M	ASIAN - CHINESE	2130-01-24 00:55:00	2130-01-24 15:03:00	0	0	0	NA	0	35.8	12.2	154	14.8	3.68	8.8	11	8.6	100	99	4.4	134	1	32	20.4	1	0	0	0	0	0	NA	0	NA	365	365	90	90	30	30	0	0	0	NA
14826512	23247729	65	F	WHITE	2126-07-31 06:28:00	2126-08-05 19:07:00	0	0	0	NA	0	36.1	11.6	493	13.4	3.94	11	19	9.1	98	87	4	135	0.5	10	20.9307692307692	0	0	0	1	0	0	NA	0	NA	365	365	90	90	30	30	0	0	0	233.6
14839449	22559510	65	M	WHITE	2163-12-14 07:00:00	2164-01-10 16:20:00	0	0	0	NA	0	38.1	13.2	178	13.5	4.41	11.6	16	8.4	104	136	4	140	1	16	25.7	0	0	0	0	0	1	2164-01-04 19:12:46	1	NA	365	365	90	90	30	30	0	0	1	6
14842463	20780331	55	M	WHITE	2120-09-19 18:10:00	2120-10-02 13:54:00	0	0	0	NA	0	41.2	13.8	348	12.8	4.78	3.5	14	8.9	102	78	4	140	0.8	11	21.2	0	0	0	0	0	0	NA	0	NA	365	365	90	90	30	30	0	1	1	NA
14849348	24192740	87	F	WHITE	2188-12-04 19:24:00	2188-12-10 15:26:00	0	0	0	NA	0	30.6	10.2	120	11.9	3.08	7.2	11	8.2	107	89	4.1	140	0.9	17	28.3631551764587	1	0	0	0	0	0	NA	0	NA	365	365	90	90	30	30	0	0	0	NA
14865239	25673650	31	F	WHITE	2154-12-08 16:41:00	2154-12-13 17:30:00	0	0	0	NA	0	33.3	10.2	356	17.6	4.13	6	14	9.2	100	99	4.8	139	0.6	5	25.3	0	0	0	0	0	0	NA	0	NA	365	365	90	90	30	30	0	0	0	NA
14872935	25040029	40	M	WHITE	2188-03-17 21:14:00	2188-03-20 16:02:00	0	0	0	NA	0	41.1	13.2	169	13.3	4.45	8.9	11	9.1	106	85	4.2	143	1	5	25.4875	0	0	0	0	0	0	NA	0	NA	365	365	90	90	30	30	0	0	0	NA
14875075	23438467	50	F	HISPANIC/LATINO - SALVADORAN	2166-10-21 18:22:00	2166-10-23 17:03:00	0	0	0	NA	0	42.1	14.7	217.291501885859	13.8	4.84	10.9	16	9.5	97	80	4.1	137	1	16	28.3631551764587	1	0	0	0	0	0	NA	0	NA	365	365	90	90	30	30	0	0	0	NA
14880079	23342817	59	M	BLACK/AFRICAN AMERICAN	2183-11-15 02:54:00	2183-11-17 14:30:00	0	0	0	NA	0	24.9	8.2	247	14.5	2.44	5.1	16	8.7	112	86	3.8	144	2.18790522385894	49	33.96	0	1	0	0	0	0	NA	0	NA	365	365	90	90	30	30	0	0	0	2.6
14890891	22259776	53	M	UNKNOWN	2176-04-26 22:02:00	2176-04-28 15:07:00	0	0	0	NA	0	38.8	13.2	180	13.2	4.3	9.3	10	8.9	106	91	3.8	140	0.8	8	28.3631551764587	1	0	0	0	1	0	2176-04-26 22:58:00	1	NA	365	365	90	90	30	30	0	0	0	NA
14910636	24329728	73	F	UNABLE TO OBTAIN	2170-12-23 18:13:00	2170-12-25 16:30:00	0	0	0	NA	0	39.3	13.2	229	12.2	4.33	11.2	9	9	105	174	4.5	138	0.6	15	28.3631551764587	0	0	0	0	0	0	NA	0	NA	365	365	90	90	30	30	0	0	0	NA
14910872	24459808	60	M	UNKNOWN	2132-05-13 19:52:00	2132-05-22 18:01:00	1	0	0	2142-04-18	0	36.5	11.1	261	18	4.84	9	16	8.7	104	108	3.5	141	0.8	10	28.3631551764587	0	0	0	0	0	0	NA	0	3626	3626	365	3626	90	3626	30	0	0	0	27.9
14916567	29172061	69	F	WHITE	2174-06-06	2174-06-07 14:08:00	0	0	0	NA	0	31.5	10	318	13.7	3.86	5.2	11	9	103	124	3.6	139	1.1	19	27.6882352941177	0	0	0	0	0	0	NA	0	NA	365	365	90	90	30	30	0	0	0	NA
14918844	21840021	91	F	WHITE	2163-01-11 09:24:00	2163-01-14 13:50:00	0	0	0	NA	0	37.3	11.5	197	14.1	3.93	8	4	9.8	102	97	4.8	135	0.9	15	28.3631551764587	1	0	0	0	0	0	NA	0	NA	365	365	90	90	30	30	0	0	0	NA
14929543	27147042	86	F	WHITE	2144-03-31 14:22:00	2144-04-05 16:15:00	1	1	1	2144-05-23	0	36.5	11.8	108	14	3.71	7.1	11	8.5	104	99	4.3	138	0.6	10	28.3631551764587	1	1	1	0	0	0	NA	0	52	52	52	52	52	52	30	0	0	1	35.8
14936164	20185704	84	F	WHITE	2162-09-03 22:51:00	2162-09-08 16:44:00	1	1	0	2163-03-09	0	23.9	7.9	235.637698929882	18.7	2.57	12.5883308243467	19	8.7	95	129	3.9	138	2	45	28.3631551764587	0	0	1	0	1	1	2162-09-04 00:31:00	1	186	186	186	186	90	186	30	0	0	1	NA
14940318	28194122	55	M	UNKNOWN	2173-12-23	2174-01-07 14:55:00	0	0	0	NA	0	37.5	11.2	232	17.4	4.51	13.1	16.9165804086857	7	93	126.804866698662	4.82196007631058	130	3.6	38	28.3631551764587	0	1	0	0	1	1	2175-06-27 00:15:00	1	NA	365	365	90	90	30	30	0	0	1	NA
14945296	24692795	89	M	WHITE	2139-06-27 21:42:00	2139-07-05 17:50:00	0	0	0	NA	0	39.3	13	160	14.2	4.25	8.3	15	8.5	104	123	3.8	138	1	18	28.3631551764587	0	0	1	0	0	0	NA	0	NA	365	365	90	90	30	30	0	0	0	NA
14946268	21506101	74	M	UNABLE TO OBTAIN	2140-03-08 12:42:00	2140-03-09 19:15:00	0	0	0	NA	0	44.9	14.2	215	14.1	4.68	8.5	11	8.8	104	123	4.6	140	1	22	29	0	0	0	0	0	0	NA	0	NA	365	365	90	90	30	30	0	0	0	NA
14954759	29924793	72	F	WHITE	2142-04-23 07:15:00	2142-04-28 12:09:00	1	0	0	2145-09-13	0	33.6	11.2	228	12.8	3.83	12.7	11	8.9	105	144	3.4	140	1	21	30.2387096774194	0	0	0	0	0	0	NA	0	1238	1238	365	1238	90	1238	30	0	0	0	NA
14963195	23067432	48	F	WHITE	2163-03-21 00:14:00	2163-03-26 18:08:00	1	0	0	2168-07-01	0	22.4	7	83	15.5	2.07	3	17	9.6	95	125	4.04451919155933	137	0.972913154711913	17.2119178985238	38.6	0	0	1	0	0	0	NA	0	1928	1928	365	1928	90	1928	30	0	0	0	NA
14966292	27250106	57	F	BLACK/AFRICAN AMERICAN	2171-09-01 02:14:00	2171-09-03 16:33:00	0	0	0	NA	0	33.2	10.6	300	15.1	3.41	6.7	18	9.5	99	102	3.9	142	0.7	8	32.2	1	0	0	0	0	0	NA	0	NA	365	365	90	90	30	30	0	0	0	NA
14967658	26623359	58	F	UNKNOWN	2173-11-01 19:28:00	2173-11-04 15:10:00	0	0	0	NA	0	48.2	16.1	243	14.4	5.09	19.8	20	9	105	202	4.2	141	0.6	23	33.5	1	1	0	0	0	0	NA	0	NA	365	365	90	90	30	30	0	0	0	NA
14975256	21884523	29	M	OTHER	2114-11-05 00:37:00	2114-11-06 18:00:00	0	0	0	NA	0	33.7	11	394	15.5	3.75	16.2	16	8.2	104	106	3.5	132	1	40	22.45	0	0	0	0	0	0	NA	0	NA	365	365	90	90	30	30	0	0	1	NA
14975962	20329296	58	M	WHITE	2147-01-28 21:21:00	2147-01-30 19:30:00	0	0	0	NA	0	49.4	16.4	314	13.4	5.63	6.7	12	9.2	104	102	4.4	137	1	18	38.5	1	0	0	0	0	0	NA	0	NA	365	365	90	90	30	30	0	0	0	NA
14976423	26225098	51	M	WHITE	2156-06-29 19:57:00	2156-07-21 17:43:00	1	0	0	2157-11-13	0	21.5	8.1	29	16.5	2.52	6.27195000699151	16	8.8	107	69	3.7	143	1.2	16	30.026582278481	1	1	1	0	1	0	2157-11-13 08:45:23	1	501	501	365	501	90	501	30	0	1	1	NA
14982166	28612657	50	M	WHITE	2176-11-12 23:36:00	2176-11-13 17:33:00	0	0	0	NA	0	43.7	14.6	222	13.2	4.65	7.5	9	8.5	111	68	3.9	143	0.7	14	28.3631551764587	0	0	0	0	0	0	NA	0	NA	365	365	90	90	30	30	0	0	0	NA
15004194	23635112	62	F	WHITE	2189-01-29 00:12:00	2189-02-03 16:55:00	0	0	0	NA	0	32.3	11	443	13.2	3.93	7.2	15	8.8	102	112	3.5	139	0.6	9	29.9	1	1	0	1	0	0	NA	0	NA	365	365	90	90	30	30	0	0	0	NA
15004599	25376716	64	F	UNKNOWN	2170-02-04 07:59:00	2170-02-12 19:45:00	0	0	0	NA	0	29.7	9.5	123	13.8	3.03	23.1	17	8	108	91	3.6	139	0.8	17	28.25	0	0	1	0	1	1	2170-02-04 07:59:53	1	NA	365	365	90	90	30	30	0	0	0	NA
15021322	24832567	57	F	WHITE	2179-06-22 12:45:00	2179-06-26 13:46:00	0	0	0	NA	0	29.8	10.1	158	13.6	3.25	8.6	10	8	104	124	5.1	135	0.7	12	19.5666666666667	0	0	1	0	1	1	2179-06-22 10:34:09	1	NA	365	365	90	90	30	30	0	0	0	NA
15033385	20377620	55	F	WHITE	2180-03-20 02:09:00	2180-03-24 14:15:00	0	0	0	NA	0	33.3	11.4	197	13.6	3.19	8.6	18	7.3	108	76	3.7	144	0.5	12	23.8	1	0	0	0	0	0	NA	0	NA	365	365	90	90	30	30	0	0	0	NA
15034580	28965299	76	M	WHITE	2121-11-02 22:44:00	2121-11-03 16:00:00	0	0	0	NA	0	29.5	9.2	107	14.1	2.47	4.6	11	9.1	102	64	4.3	137	1	32	24.9	0	0	1	0	0	0	NA	0	NA	365	365	90	90	30	30	0	0	1	NA
15035666	28414575	67	F	WHITE	2158-10-08 23:45:00	2158-10-09 18:15:00	1	0	0	2167-12-13	0	29.2	9.8	324	15.2	3.12	13.7	15	8.1	108	157	3.8	143	1.3	34	32.4794871794872	0	1	1	0	0	0	NA	0	3352	3352	365	3352	90	3352	30	0	0	0	NA
15041169	29339861	83	F	WHITE	2141-12-01 13:12:00	2141-12-18 12:30:00	1	1	1	2142-01-26	0	35.5	11.8	245	13.2	3.76	7.4	15	8.5	110	90	5.2	140	1.6	39	28.3631551764587	0	0	1	1	0	1	2142-01-24 19:20:00	1	55	55	55	55	55	55	30	0	0	1	NA
15047583	28185218	31	F	OTHER	2177-09-15 12:37:00	2177-09-19 14:50:00	1	1	1	2177-10-10	0	19.6	6.4	147	17.1	2.4	4.6	14	8.8	110	88	4.5	138	3	47	35.8222222222222	0	0	0	0	0	0	NA	0	24	24	24	24	24	24	24	1	1	1	NA
15067933	22103838	56	F	WHITE	2179-04-30 19:23:00	2179-05-02 15:40:00	0	0	0	NA	0	39.7	12.8	348	13.3	4.2	9.8	11	9.1	106	81	4.9	144	0.6	7	21.825	0	0	0	0	0	0	NA	0	NA	365	365	90	90	30	30	0	0	0	NA
15068952	24739407	74	M	WHITE	2112-03-24 07:15:00	2112-03-28 15:27:00	0	0	0	NA	0	32	11.4	145	12.4	3.65	10.1	12	8.2	103	167	3.3	135	0.9	18	23.7666666666667	1	0	0	0	0	1	2112-03-24 09:52:16	1	NA	365	365	90	90	30	30	0	0	0	NA
15089338	20252333	75	M	WHITE	2181-02-11 13:48:00	2181-02-12 18:30:00	0	0	0	NA	0	33.3	11.2	276	14.5	4.13	5.8	16	9.4	111	84	4.9	143	1.7	31	26.55	0	1	1	0	0	0	NA	0	NA	365	365	90	90	30	30	0	0	0	NA
15089390	20591260	66	F	WHITE	2152-07-04 14:46:00	2152-07-25 16:00:00	0	0	0	NA	0	44.6	14.7	299	12.9	4.97	9	16	10	99	114	5	140	0.8	21	38.0875	1	1	1	0	1	1	2152-07-21 09:52:38	1	NA	365	365	90	90	30	30	0	0	0	NA
15094116	28557729	68	F	WHITE	2144-07-31 08:30:00	2144-08-02 17:58:00	0	0	0	NA	0	27.2	9.4	185	12.6	2.8	6.7	15	8.6	93	116	3.9	133	0.7	12	31.4428571428571	1	0	0	0	0	0	NA	0	NA	365	365	90	90	30	30	0	0	0	NA
15102101	23336802	83	M	WHITE	2175-08-28 20:31:00	2175-09-08 18:42:00	1	1	1	2175-11-01	0	32	10.1	200	14.5	3.39	5.5	19	8.5	105	108	4	144	0.900689832738643	17.2518298384589	39.6	0	1	1	0	0	0	NA	0	64	64	64	64	64	64	30	0	0	1	NA
15107377	20790254	72	F	WHITE	2125-08-13 21:24:00	2125-08-25 14:20:00	0	0	0	NA	0	34.1	11.2	227	12.8	3.65	7.8	14	9.3	105	126	4	143	1	20	28.45	0	0	0	0	1	0	2125-08-19 09:51:42	1	NA	365	365	90	90	30	30	0	0	0	NA
15112457	21225083	47	M	WHITE	2128-07-23 11:41:00	2128-07-24 15:10:00	0	0	0	NA	0	40.8	14.6	214	13.6	4.87	9.3	13	9.3	101	101	4.1	137	1	14	28.3631551764587	0	0	0	0	0	0	NA	0	NA	365	365	90	90	30	30	0	0	0	NA
15116275	21772722	81	F	HISPANIC/LATINO - PUERTO RICAN	2145-12-11 17:56:00	2145-12-14 17:30:00	1	1	1	2145-12-19	0	36.3	10.8	310	18.3	4.53	11.7	13	9.5	97	115	3.7	138	0.5	14	28.3631551764587	0	1	0	1	0	0	2145-12-11 18:13:00	1	7	7	7	7	7	7	7	1	0	1	NA
15118493	29718278	62	F	WHITE	2171-08-30 21:06:00	2171-09-16 15:00:00	0	0	0	NA	0	31.8	9.8	316.607471119495	17.1	3.78	12.6	13	8.2	103	163	4.8	139	0.6	4	27.65	1	0	0	0	0	0	NA	0	NA	365	365	90	90	30	30	0	0	1	100
15123526	28239166	56	F	WHITE	2145-09-10 15:09:00	2145-09-17 13:45:00	0	0	0	NA	0	30.7	10.2	242	14.5	3.54	14.5	18	8.6	102	178	4.9	142	0.7	16	29.7130434782609	0	0	0	1	1	1	2145-09-10 15:09:50	1	NA	365	365	90	90	30	30	0	0	1	NA
15129148	25124662	71	F	WHITE	2156-03-12 20:47:00	2156-03-24 16:00:00	1	1	0	2156-10-04	0	41.3	13	266	14.6	4.7	12.7	16	9.2	95	101	4.7	135	0.8	22	28.3631551764587	0	0	0	1	0	0	NA	0	205	205	205	205	90	205	30	0	0	1	NA
15149135	28351879	59	M	WHITE	2145-11-04 04:19:00	2145-11-21 19:50:00	1	1	1	2146-02-02	0	25.8	8.7	18	17.8	2.22	7.7	10	7.7	94	98	3.3	132	0.5	5	28.3631551764587	0	0	0	0	0	1	2145-11-04 06:20:00	1	89	89	89	89	89	89	30	0	0	0	NA
15158410	20318400	85	F	WHITE	2162-12-30 17:05:00	2163-01-02 18:00:00	1	1	1	2163-01-04	0	36.2	10.6	341	18	3.28	8.4	15	9	109	90	5.6	139	1.7	35	35.5333333333333	1	0	1	0	0	0	NA	0	4	4	4	4	4	4	4	1	0	0	NA
15160595	26519515	64	M	BLACK/AFRICAN AMERICAN	2162-04-27 23:25:00	2162-05-19 07:57:00	1	1	1	2162-05-19	0	26.4	8.4	194	14.1347017325518	2.88	6.6	17	7.9	111	88	4.2	147	1.5	10	28.3631551764587	1	1	0	0	1	1	2162-05-09 05:12:42	1	21	21	21	21	21	21	21	1	0	1	93.7
15192772	24926220	88	M	WHITE - EASTERN EUROPEAN	2126-10-13 21:45:00	2126-11-27 14:22:00	1	1	0	2127-09-29	0	23.9	6.9	8	16.2218656711465	2.23	3.2	15	10.1	109	95	4.7	144	1.8	37	24.4333333333333	0	0	0	0	0	0	NA	0	350	350	350	350	90	350	30	0	0	1	NA
15197439	27751367	73	F	WHITE	2198-02-08 15:01:00	2198-02-12 19:01:00	0	0	0	NA	0	39.1	13	297	14.4	4.23	11.1	14	10.6	103	129	4.3	134	0.9	19	35.4428571428571	1	0	0	0	0	0	NA	0	NA	365	365	90	90	30	30	0	0	0	NA
15199991	20937847	50	M	ASIAN	2139-06-21 16:55:00	2139-06-27 14:01:00	0	0	0	NA	0	36.1	11.8	290	11.9	3.64	9.6	20	7.9	98	67	4.2	138	0.8	11	22.1	0	0	0	0	0	0	NA	0	NA	365	365	90	90	30	30	0	0	0	NA
15200895	29851526	88	F	WHITE	2151-11-08 17:49:00	2151-11-10 17:37:00	0	0	0	NA	0	29.1	9.8	456	16.6	3.64	11.3	15	8.2	103	206	4.5	139	1.6	28	28.3631551764587	0	1	0	0	0	0	NA	0	NA	365	365	90	90	30	30	0	0	0	NA
15209552	26594220	63	M	WHITE - OTHER EUROPEAN	2143-07-29 16:28:00	2143-08-30 16:55:00	0	0	0	NA	0	33.9	12.3	107	14.2	3.6	11.6	14	7.7	97	125	3.8	134	0.6	12	30.7	1	0	0	0	1	1	2143-09-15 20:18:00	1	NA	365	365	90	90	30	30	0	0	0	88.8
15217455	20218858	71	F	WHITE	2167-04-14 15:32:00	2167-04-28 14:13:00	0	0	0	NA	0	41.6	13.8	291	13.6	4.46	10.4	17	8	100	98	4.6	140	0.8	16	27.7	1	0	1	1	1	1	2167-04-15 10:00:53	1	NA	365	365	90	90	30	30	0	0	0	NA
15218573	25393553	57	M	UNKNOWN	2126-02-23 20:25:00	2126-03-21 19:04:00	0	0	0	NA	0	41.6	13.6	427	14.7	4.99	13.1	15	8.8	98	138	3.5	139	1.3	26	28.3631551764587	0	1	1	0	0	1	2126-03-16 16:36:59	1	NA	365	365	90	90	30	30	0	0	0	NA
15219741	27348092	56	F	WHITE	2141-01-31 16:23:00	2141-02-01 13:00:00	1	0	0	2142-05-16	0	34.5	12.5	166	15.1	3.96	8	14	8.6	104	81	3.5	137	0.6	8	31.3307692307692	1	0	0	0	0	0	NA	0	469	469	365	469	90	469	30	0	0	0	NA
15225003	21854973	71	F	UNKNOWN	2117-03-06 22:20:00	2117-03-15 12:36:00	0	0	0	NA	0	40	13.4	209	12.7	4.26	6.8	15	9.2	104	84	4.1	139	0.9	10	27.5	0	0	1	0	0	0	2117-03-10 09:40:11	1	NA	365	365	90	90	30	30	0	0	0	NA
15229947	26587592	33	M	WHITE	2124-08-02 16:19:00	2124-08-09 15:51:00	0	0	0	NA	0	40.8	13.9	177	13.3	4.81	12	16	9.1	101	191	4.4	141	0.8	12	28.3631551764587	1	1	0	0	0	0	NA	0	NA	365	365	90	90	30	30	0	0	0	NA
15243397	21927181	68	F	WHITE	2177-10-19 19:53:00	2177-10-24 13:31:00	0	0	0	NA	0	37.6	12.6	296	12.2	4.15	8.9	11	9	105	97	3.9	141	0.6	14	28.3631551764587	0	0	0	0	0	0	NA	0	NA	365	365	90	90	30	30	0	0	0	NA
15248285	29519221	39	F	AMERICAN INDIAN/ALASKA NATIVE	2122-01-15 10:29:00	2122-01-15 16:10:00	0	0	0	NA	0	29.9	10	223	13.8	3.21	8.3	17	8.9	94	125.142890182123	4.9	135	2.00010670660476	59	28.635	0	0	0	0	0	0	NA	0	NA	365	365	90	90	30	30	0	1	0	NA
15251187	23486795	79	M	WHITE	2167-09-08 22:25:00	2167-09-17 16:10:00	0	0	0	NA	0	37.3	12.3	128	12.9	3.97	8.9	16	8.4	99	157	4.2	137	1	27	28.3631551764587	0	1	1	0	1	1	2167-09-08 22:27:10	1	NA	365	365	90	90	30	30	0	0	1	NA
15256694	26104689	89	M	WHITE	2153-06-28 17:09:00	2153-06-29 15:45:00	0	0	0	NA	0	26.8	9	201	18.4	2.42	8.2	13	9.1	107	138	3.9	141	1.2	23	28.3631551764587	1	0	1	0	0	0	NA	0	NA	365	365	90	90	30	30	0	0	0	NA
15273056	28398816	58	F	WHITE - OTHER EUROPEAN	2196-10-13 21:04:00	2196-10-14 17:45:00	0	0	0	NA	0	24.5	8.2	249	16.2451507359553	2.48	12.9	17	9	107	91	4.5	143	1.3	28	27.8053097345133	1	0	0	0	0	0	NA	0	NA	365	365	90	90	30	30	0	0	1	NA
15275707	22660479	47	M	ASIAN	2166-05-01 22:27:00	2166-05-11 17:40:00	0	0	0	NA	0	32.6	9.7	465	18	4.01	15.4	17	8	105	206	4.3	135	1.2	13	28.3631551764587	0	1	0	0	0	1	2166-05-01 23:05:00	1	NA	365	365	90	90	30	30	0	0	0	NA
15279780	29504884	53	F	WHITE	2143-11-08 22:36:00	2143-11-09 15:56:00	0	0	0	NA	0	37.4	13.1	233	13	4.27	10.2	15	9.6	102	108	3.9	144	0.7	10	33.7	1	1	0	0	0	0	NA	0	NA	365	365	90	90	30	30	0	0	0	NA
15293923	28493016	71	F	WHITE	2153-08-26 15:31:00	2153-08-28 14:00:00	0	0	0	NA	0	36.6	12.5	109	15.3	3.63	14.1	16	9.2	108	99	3.9	146	1.3	37	21.1	1	0	0	0	0	0	NA	0	NA	365	365	90	90	30	30	0	0	0	NA
15295888	23769888	66	M	BLACK/AFRICAN	2161-11-19 15:28:00	2161-11-27 18:00:00	0	0	0	NA	0	42.1	13.5	242	13.6	4.69	6.9	17	9.1	100	98	4.5	135	1.2	21	29.3352941176471	1	1	1	0	1	0	2161-11-23 09:07:58	1	NA	365	365	90	90	30	30	0	0	0	NA
15309784	27958917	66	M	WHITE	2110-02-09 07:15:00	2110-02-12 11:11:00	0	0	0	NA	0	38.8	13.7	160	13.2	4.45	8	11	8.6	103	133	3.5	138	0.9	15	23.7857142857143	0	0	0	0	0	1	2110-02-09 11:39:39	1	NA	365	365	90	90	30	30	0	0	1	NA
15310351	24399764	83	M	WHITE	2155-01-01 07:15:00	2155-01-06 12:00:00	1	1	1	2155-02-06	0	31.6	10.9	142	15.2	3.23	8.3	14	8.2	105	155	4.3	138	1.2	20	28.3631551764587	1	0	1	0	1	1	2155-01-01 14:14:17	1	35	35	35	35	35	35	30	0	0	0	NA
15318604	20199797	84	M	UNKNOWN	2151-10-26 19:52:00	2151-11-25 14:10:00	0	0	0	NA	0	43	13.8	188	14	4.82	6.6	11	8.5	95	248	4.6	129	1	17	32.15	1	0	1	0	1	0	2151-11-16 20:58:40	1	NA	365	365	90	90	30	30	0	0	0	NA
15318933	21285519	75	M	WHITE	2125-04-20	2125-04-22 15:15:00	0	0	0	NA	0	37.3	12.7	261	13.5	4.14	9.9	10	8.5	97	169	3.7	129	0.7	10	28.3631551764587	1	0	0	0	0	0	2125-04-20 15:15:32	1	NA	365	365	90	90	30	30	0	0	1	NA
15319349	24570606	67	M	UNABLE TO OBTAIN	2135-01-16 12:25:00	2135-01-22 14:18:00	0	0	0	NA	0	46	15	168	12.4	4.72	7.1	9	8.5	103	98	4.6	137	1	12	28.3631551764587	0	0	0	0	1	1	2135-01-17 09:32:02	1	NA	365	365	90	90	30	30	0	0	0	NA
15326623	22418289	57	F	ASIAN	2132-03-21 22:43:00	2132-03-23 14:05:00	0	0	0	NA	0	33.7	10.7	221	12.8	3.66	14	12	8.6	103	114	3.8	140	0.7	9	24.2692307692308	0	0	0	0	0	0	NA	0	NA	365	365	90	90	30	30	0	0	0	NA
15331125	22005390	59	F	UNKNOWN	2114-10-24 14:27:00	2114-10-27 18:30:00	1	1	1	2114-10-28	0	29.9	10.1	210	15.6	3.26	8.6	9	9.2	101	146	4.9	140	0.9	25	28.3631551764587	1	0	1	1	0	0	NA	0	3	3	3	3	3	3	3	1	0	1	NA
15340019	21108365	64	F	WHITE	2142-06-26 21:20:00	2142-06-29 11:57:00	0	0	0	NA	0	33.1	11.4	220	13	4.03	7.9	14	8.2	107	104	4.1	143	0.6	8	29.4090909090909	1	0	0	0	0	0	NA	0	NA	365	365	90	90	30	30	0	0	0	34.8
15359423	22470941	53	F	WHITE	2176-04-17	2176-04-20 15:03:00	0	0	0	NA	0	29.1	9.4	416	13.7	3.06	13.9	11	8.6	97	105	3.9	135	0.4	8	28.3631551764587	0	0	0	0	0	0	NA	0	NA	365	365	90	90	30	30	0	0	0	NA
15359787	23731680	82	F	WHITE	2187-08-25 12:00:00	2187-09-02 16:52:00	1	1	1	2187-09-24	0	42.7	12.9	286	14.2	4.89	10.1	17	9.3	105	98	3.9	141	0.7	14	28.3631551764587	1	0	0	1	0	0	NA	0	29	29	29	29	29	29	29	1	0	0	NA
15363935	26848047	63	F	WHITE	2172-01-23 22:41:00	2172-01-26 16:00:00	0	0	0	NA	0	38.5	14.1	234	13.8	4.32	13	13	8.7	105	131	3.9	141	0.6	13	26.65	0	1	0	0	0	0	NA	0	NA	365	365	90	90	30	30	0	0	0	NA
15376099	24652903	70	M	OTHER	2111-05-18 15:24:00	2111-05-20 15:38:00	0	0	0	NA	0	33.8	11	161	13	3.74	18.8	11	9	107	76	3.6	140	1.1	18	27.65	1	0	0	0	0	0	NA	0	NA	365	365	90	90	30	30	0	0	0	46.7
15377769	25559948	37	F	ASIAN - CHINESE	2178-09-11 17:22:00	2178-09-15 16:20:00	1	0	0	2189-01-21	0	33.5	11.2	86	15.3	3.9	8.6	15	8	114	254	4.4	140	2.7	23	28.3631551764587	1	1	0	0	1	0	2178-09-11 19:51:00	1	3784	3784	365	3784	90	3784	30	0	0	1	NA
15379493	29116301	61	F	WHITE	2118-09-19 07:15:00	2118-09-23 19:00:00	0	0	0	NA	0	28.7	9.5	91	12.9	3.27	14.3	11	8.9	110	129	3.9	141	0.8	25	36.5	1	0	0	0	1	1	2118-09-19 08:13:40	1	NA	365	365	90	90	30	30	0	0	0	NA
15380869	27773800	61	F	WHITE - OTHER EUROPEAN	2154-04-02 01:15:00	2154-04-08 12:45:00	0	0	0	NA	0	38.7	12.6	194	12.6	3.94	9.3	16	8.4	105	102	4.4	142	0.8	8	32.06	1	0	1	0	0	0	2154-04-02 02:27:00	1	NA	365	365	90	90	30	30	0	0	1	8.1
15387047	29645401	46	M	WHITE	2171-04-27 02:52:00	2171-05-03 16:34:00	0	0	0	NA	0	34.2	11.5	78	14.2	3.3	7.3	11	8	104	79	3	137	0.5	9	31.2	1	0	0	0	0	1	2171-04-28 19:33:45	1	NA	365	365	90	90	30	30	0	0	0	NA
15387945	25493100	64	M	WHITE	2162-01-14 16:23:00	2162-01-17 12:50:00	0	0	0	NA	0	44.4	14.6	175	13.8	4.92	6.6	20	9.3	97	114	4.7	135	0.9	17	32.75	1	1	1	0	0	0	NA	0	NA	365	365	90	90	30	30	0	0	1	NA
15393109	29068803	83	M	WHITE	2149-06-13 17:06:00	2149-06-16 17:15:00	0	0	0	NA	0	37.9	12.9	126	13.5	3.78	9.9	15	8.8	99	118	4	139	0.8	16	28.3631551764587	0	0	1	0	0	0	NA	0	NA	365	365	90	90	30	30	0	0	0	NA
15405831	28485674	69	M	WHITE	2144-04-07 01:41:00	2144-04-18 14:00:00	0	0	0	NA	0	37.2	12.7	69	15.2	3.66	5.1	10	8.6	103	105	4	133	0.5	11	26.6611111111111	0	0	0	0	1	1	2144-04-07 16:58:39	1	NA	365	365	90	90	30	30	0	1	1	NA
15406041	24543269	81	M	WHITE	2129-09-20 01:33:00	2129-09-24 16:51:00	0	0	0	NA	0	22.9	7.4	215	17.4	3.14	8.1	20	8.8	105.274112471885	95	4.8	147	3.5	51.3046151908527	25.05	0	0	1	1	0	0	NA	0	NA	365	365	90	90	30	30	0	0	0	NA
15413973	20195064	78	F	WHITE	2132-12-25 12:53:00	2132-12-29 19:10:00	1	0	0	2135-01-04	0	32.6	10.8	172	14.9	3.57	19	16	8.6	107	160	5	137	3.3	63	28.3631551764587	0	1	1	0	1	1	2132-12-25 12:54:21	1	739	739	365	739	90	739	30	0	0	0	NA
15422727	20835851	59	M	WHITE	2159-11-17 20:13:00	2159-11-26 14:00:00	0	0	0	NA	0	34.8	11.6	311	13	3.79	9.6	14	8.6	101	169	4.2	137	0.7	18	27.925	1	0	0	0	0	0	NA	0	NA	365	365	90	90	30	30	0	0	0	249.7
15429073	22461906	74	F	UNKNOWN	2164-05-22 02:05:00	2164-05-29 16:14:00	1	1	1	2164-07-01	0	31.7	9.9	242	17.2	3.67	8.8	11	9.8	102	117	4.6	140	2.2	49	28.3631551764587	0	1	1	0	0	0	NA	0	39	39	39	39	39	39	30	0	0	0	NA
15431190	21500359	67	M	WHITE	2110-12-30 13:32:00	2111-01-04 15:46:00	0	0	0	NA	0	35.6	12.2	227	12.6	3.63	7.4	19	9.6	98	107	3.8	139	0.7	18	22.7666666666667	1	0	0	0	0	0	NA	0	NA	365	365	90	90	30	30	0	0	0	237.7
15448570	20325282	85	M	WHITE	2174-02-13 03:55:00	2174-02-20 13:07:00	0	0	0	NA	0	37	12.3	200	13.7	3.65	9.6	15	7.7	103	152	4.3	137	1.3	19	25.5	1	0	0	0	1	0	2174-02-13 19:15:54	1	NA	365	365	90	90	30	30	0	0	0	NA
15452577	25079541	51	F	BLACK/AFRICAN AMERICAN	2165-10-15 16:14:00	2165-11-22 18:16:00	0	0	0	NA	0	41	12.6	208.766209682587	15.6	4.56	11.5	17	9.3	102	111	4.9	141	1.3	25	26.5	1	1	0	0	1	0	2165-10-26 13:20:54	1	NA	365	365	90	90	30	30	0	1	1	NA
15459924	20471097	71	F	WHITE	2129-09-08 17:19:00	2129-09-10 13:05:00	0	0	0	NA	0	31.9	10.6	290	12.9	3.3	9.4	14	9.1	105	99	3.8	140	0.8	13	19.45	0	0	0	1	0	0	NA	0	NA	365	365	90	90	30	30	0	0	1	NA
15460286	25160873	41	M	HISPANIC/LATINO - PUERTO RICAN	2149-02-20	2149-02-22 15:50:00	0	0	0	NA	0	45.7	15.4	261	13.6	5.03	16.9	19	9.1	104	114	4.4	145	0.8	17	30.975	1	1	0	0	0	0	NA	0	NA	365	365	90	90	30	30	0	0	0	NA
15467362	20715946	79	F	PATIENT DECLINED TO ANSWER	2134-11-20 13:21:00	2134-11-21 17:30:00	0	0	0	NA	0	34.2	12.3	121	13	3.73	17.3	15	9	102	113	3.1	138	0.9	13	29	1	0	1	0	0	0	NA	0	NA	365	365	90	90	30	30	0	0	0	NA
15469162	24296760	58	M	WHITE	2164-12-20 07:15:00	2164-12-22 14:31:00	0	0	0	NA	0	38.7	12.8	158	13.2	4.2	9.9	14	8.5	103	109	4.2	139	0.9	13	28.3631551764587	1	1	0	0	0	0	NA	0	NA	365	365	90	90	30	30	0	0	0	NA
15474165	28922806	70	M	WHITE	2166-09-20 13:39:00	2166-09-25 16:15:00	0	0	0	NA	0	28.2	9.5	121	12.2	3.04	16.2	11	8	107	91	4.3	137	0.9	20	17.1	0	0	1	0	1	1	2166-09-21 11:01:39	1	NA	365	365	90	90	30	30	0	0	0	NA
15478192	26092265	21	F	WHITE	2189-10-24 14:40:00	2189-10-30 19:00:00	0	0	0	NA	0	31.6	10.2	284	13.2	3.99	10.4	8	9.1	108	104	3.3	139	0.7	7	28	0	0	0	0	0	0	NA	0	NA	365	365	90	90	30	30	0	0	1	NA
15478690	25357072	57	F	WHITE	2153-04-18 22:36:00	2153-04-25 16:06:00	0	0	0	NA	0	34.1	11.8	159	13.6	4.28	7.4	20	8.9	98	115	3.4	141	0.8	16	28.3631551764587	1	0	0	0	0	0	2153-04-19 05:54:43	1	NA	365	365	90	90	30	30	0	0	0	NA
15501442	23366108	83	F	WHITE	2144-06-24 19:53:00	2144-07-14 19:29:00	1	1	1	2144-07-17	0	32.8	11.5	229	15	3.78	9.4	18	9.6	92	90	3.5	131	0.5	16	24.6	0	0	0	1	0	0	NA	0	22	22	22	22	22	22	22	1	0	1	NA
15521599	28733800	81	F	WHITE	2142-03-31 21:17:00	2142-04-06 10:46:00	0	0	0	NA	0	23.6	7.2	424	17.2	3.39	11.3	13	9.3	104	53	4.1	140	0.6	21	28.3631551764587	1	1	0	1	0	0	NA	0	NA	365	365	90	90	30	30	0	0	0	NA
15536188	25714371	58	F	WHITE	2130-09-09 04:35:00	2130-09-12 18:25:00	0	0	0	NA	0	39.4	12.9	283	12.1	4.07	5.1	15	9.3	99	91	4	136	0.5	16	23	0	0	0	0	0	0	NA	0	NA	365	365	90	90	30	30	0	0	0	NA
15543940	23910323	65	M	WHITE	2165-06-12 20:17:00	2165-06-30 18:06:00	1	1	0	2165-12-23	0	34.8	12.4	114	17.4	3.65	24.4	18	8	100	137	3.6	134	1.9	30	29.7	0	1	0	0	1	1	2165-06-12 21:27:00	1	193	193	193	193	90	193	30	0	0	1	NA
15545482	23405462	67	F	WHITE	2150-08-02 21:34:00	2150-08-04 17:08:00	1	1	0	2151-07-16	0	41.3	13.9	162	14.1	4.13	6.5	10	8.7	106	136	3.4	139	0.5	9	28.3631551764587	1	1	0	0	0	0	NA	0	347	347	347	347	90	347	30	0	0	0	NA
15548942	24191953	35	M	WHITE	2171-08-13 14:55:00	2171-08-17 20:35:00	0	0	0	NA	0	40.1	14	162	12.4	4.73	3.8	13	8.5	102	139	3.9	138	0.8	12	28.3631551764587	0	0	0	0	0	0	NA	0	NA	365	365	90	90	30	30	0	0	0	30.4
15563657	23513679	80	M	WHITE	2173-08-16 15:18:00	2173-08-25 17:13:00	1	1	1	2173-10-08	0	47.6	16.1	186	13.5	5.38	12.3	16	7.7	110	128	5.2	139	2.2	61	28.3631551764587	0	0	0	1	1	1	2173-08-16 16:16:00	1	52	52	52	52	52	52	30	0	0	1	NA
15565323	26418810	62	F	WHITE	2152-06-08 16:36:00	2152-06-15 16:00:00	0	0	0	NA	0	36.4	12.5	253	13	3.98	5.7	12	9.3	102	86	4	138	0.6	17	28.3631551764587	0	0	0	0	0	0	NA	0	NA	365	365	90	90	30	30	0	0	0	17.2
15567320	27581612	53	F	WHITE	2112-08-17	2112-08-21 14:23:00	0	0	0	NA	0	33.5	9.9	115	13.2	3.6	11.7	10	8.8	105	108	4	139	0.7	9	28.3631551764587	0	0	0	0	0	0	NA	0	NA	365	365	90	90	30	30	0	0	0	NA
15584431	25527775	63	M	WHITE	2163-04-19 22:23:00	2163-04-22 12:56:00	0	0	0	NA	0	34.3	12	158	14.2	4.36	15.3	12	8.9	102	144	3.3	138	1.1	17	28.3631551764587	1	0	1	0	0	0	NA	0	NA	365	365	90	90	30	30	0	0	0	NA
15593531	22772049	79	F	ASIAN	2156-10-16 00:45:00	2156-10-16 18:13:00	0	0	0	NA	0	39.7	13.3	218	13.1	4.5	6.1	16	8.6	105	116	3.8	139	0.5	9	18.8	1	0	0	0	0	0	NA	0	NA	365	365	90	90	30	30	0	0	0	NA
15598431	22586734	39	M	UNKNOWN	2151-08-17 04:46:00	2151-08-26 18:43:00	0	0	0	NA	0	39.4	13.1	124	13.2	4.41	5.4	12	8.9	104	197	3.9	140	0.7	12	28.3631551764587	1	1	0	0	0	0	2151-08-22 10:36:56	1	NA	365	365	90	90	30	30	0	0	0	19.9
15602366	28990776	47	F	BLACK/AFRICAN AMERICAN	2153-03-10 15:56:00	2153-03-14 17:45:00	1	0	0	2156-04-04	0	27.6	9.6	214	15.5	2.84	10.5	15	8.5	103	106	3.3	140	0.3	5	16.55	0	0	0	0	0	0	NA	0	1120	1120	365	1120	90	1120	30	0	0	0	NA
15614172	27424463	81	M	BLACK/AFRICAN AMERICAN	2153-07-29 16:19:00	2153-08-05 16:46:00	1	0	0	2160-07-21	0	26.6	10.2	243	14.6	3.33	7.8	11	9	113	106	4.3	146	1.5	49	24.9222222222222	0	0	0	0	0	0	2160-02-02 17:32:12	1	2548	2548	365	2548	90	2548	30	0	0	0	NA
15624763	27731628	55	M	WHITE	2189-07-27 17:45:00	2189-07-29 14:30:00	0	0	0	NA	0	42.4	15	210	12.9	4.66	8.2	11	9.5	103	128	4.2	139	1	19	28.3631551764587	1	0	0	0	0	0	NA	0	NA	365	365	90	90	30	30	0	0	0	NA
15626982	26255210	77	F	WHITE	2137-05-18 18:20:00	2137-05-22 13:10:00	0	0	0	NA	0	33.9	10.9	267	13.2	3.67	23.2	19	8.9	105	127	4.5	141	1.1	21	35.1882352941177	0	1	0	0	0	0	NA	0	NA	365	365	90	90	30	30	0	0	0	NA
15644190	26335602	62	F	WHITE	2133-09-12 04:41:00	2133-09-22 16:00:00	1	1	0	2133-12-22	0	31.8	10.3	277	13.8	3.23	7.7	8	9.1	101	73	3.7	139	0.8	29	28.3631551764587	0	1	0	1	0	0	NA	0	100	100	100	100	90	100	30	0	0	0	NA
15650304	25458727	89	F	WHITE	2193-07-13 06:37:00	2193-07-15 18:55:00	1	1	1	2193-07-15	1	27.2	7.9	146	16.9	2.62	6.4	13	8.3	98	215	5.2	135	1.3	24	28.3631551764587	1	0	0	1	1	1	2193-07-13 09:22:00	1	1	1	1	1	1	1	1	1	0	1	NA
15669281	29422873	72	M	UNKNOWN	2168-06-11 19:56:00	2168-06-14 19:21:00	0	0	0	NA	0	42.8	14	203	13.3	4.87	10.7	15	8.9	102	102	3.9	142	1.1	12	30.5	0	0	1	0	0	0	NA	0	NA	365	365	90	90	30	30	0	0	0	NA
15681301	27707464	65	F	WHITE	2177-05-25 02:48:00	2177-06-03 17:35:00	0	0	0	NA	0	32.2	10.8	206	12.5	3.07	20.2	15	7.6	104	109	3.8	139	0.8	18	37.4	1	0	0	0	0	0	NA	0	NA	365	365	90	90	30	30	0	0	0	NA
15690435	26302402	44	M	WHITE	2138-01-11 20:26:00	2138-01-19 15:35:00	1	0	0	2143-01-26	0	34.2	11.5	165	14.9	3.98	7.5	18	8.7	98	138	3.8	134	0.6	9	28.3631551764587	1	1	0	0	0	0	2143-01-26 19:01:00	1	1840	1840	365	1840	90	1840	30	0	0	0	NA
15694724	27022285	27	M	WHITE	2180-10-07 01:50:00	2180-10-07 16:21:00	0	0	0	NA	0	39.4	12.6	215	12.8	4.24	6.3	11	9.1	106	91	3.6	140	0.6	15	38.2	0	0	0	0	0	0	NA	0	NA	365	365	90	90	30	30	0	0	0	NA
15722312	25394952	71	M	WHITE	2141-02-14 18:52:00	2141-02-18 20:35:00	1	1	1	2141-02-18	1	43.1118324056308	15.6	132	15.5	4.55338293795157	13.4	17	8.3	97	142	5	137	1.3	17	28.3631551764587	1	0	0	0	1	1	2141-02-14 18:53:44	1	3	3	3	3	3	3	3	1	0	1	20.4
15736964	28755547	85	M	WHITE	2152-01-19 23:00:00	2152-01-24 15:02:00	0	0	0	NA	0	35.7	11.9	135	13.3	3.98	24.6	17	6.9	107	82	3.4	139	1.4	27	31.9	1	0	0	1	1	1	2152-01-20 00:05:00	1	NA	365	365	90	90	30	30	0	0	0	NA
15746885	25828203	59	M	WHITE	2202-12-15 21:52:00	2202-12-22 19:30:00	1	1	0	2203-09-13	0	32.4	10.7	42	14.5	3.23	2.3	8	7.7	105	85	3.8	132	0.6	8	35.2666666666667	1	0	0	0	0	0	NA	0	271	271	271	271	90	271	30	0	0	0	NA
15748109	25037882	27	F	WHITE	2122-12-08 16:22:00	2122-12-10 18:20:00	0	0	0	NA	0	37	11.7	330	13.4	3.8	7.4	12	8.9	110	89	4.8	143	0.6	8	37.5461538461538	0	0	0	0	0	0	NA	0	NA	365	365	90	90	30	30	0	0	0	NA
15752652	25265156	68	M	OTHER	2160-10-03 17:16:00	2160-10-06 17:30:00	1	1	0	2161-04-10	0	37.7	12.8	166	14.1	3.5	9.6	14	8.2	110	145	4.7	138	1.1	19	28.3631551764587	0	1	0	0	0	0	NA	0	188	188	188	188	90	188	30	0	0	0	NA
15754609	21276115	71	F	WHITE	2169-06-14	2169-06-17 13:19:00	0	0	0	NA	0	36.8	11.9	92	14	4	12.5	12	8.7	105	128	3.9	144	0.6	13	28.3631551764587	0	0	0	0	0	0	2169-06-14 23:24:22	1	NA	365	365	90	90	30	30	0	0	1	NA
15757687	26987525	81	M	OTHER	2181-12-25	2182-01-02 19:20:00	0	0	0	NA	0	35.2	11.2	174	12.6	3.6	21.6	21	8.7	99	149	3.9	140	1.1	13	26.85	1	0	0	1	0	0	NA	0	NA	365	365	90	90	30	30	0	0	0	41.9
15759392	25555909	74	M	UNKNOWN	2148-09-21 22:44:00	2148-09-27 16:11:00	0	0	0	NA	0	36.4	12.1	249	13.2	3.66	7.9	14	8.9	104	103	3.9	140	1	15	28.3631551764587	1	0	1	0	1	0	2148-09-22 16:37:11	1	NA	365	365	90	90	30	30	0	0	0	NA
15761042	23804521	78	F	UNABLE TO OBTAIN	2128-02-15 20:10:00	2128-02-21 16:00:00	0	0	0	NA	0	38.5	12.4	194	13.5	4.09	7.1	10	9.7	104	90	4.3	141	0.8	15	28.3631551764587	0	0	1	0	0	0	2128-02-16 11:02:16	1	NA	365	365	90	90	30	30	0	0	0	NA
15770459	26161769	77	F	UNKNOWN	2182-07-21 18:39:00	2182-07-24 20:00:00	0	0	0	NA	0	31.5	10.7	104	13.8	3.41	6	14	8	111	76	3.4	140	0.4	15	28.3631551764587	0	0	0	0	0	0	NA	0	NA	365	365	90	90	30	30	0	0	0	NA
15771860	21753569	44	M	WHITE - EASTERN EUROPEAN	2117-12-21 17:53:00	2117-12-23 12:34:00	0	0	0	NA	0	24.2	7.7	92	19.7	3	3.7	7	8.3	105	90	3.8	135	0.4	8	28.3631551764587	0	0	0	0	0	0	NA	0	NA	365	365	90	90	30	30	0	0	0	NA
15778172	26702799	53	M	WHITE	2132-04-25 12:15:00	2132-04-30 14:42:00	0	0	0	NA	0	38.4	12.3	222	13.6	4.13	5.6	15	8.7	104	75	3.9	139	0.9	7	23.325	1	0	0	0	0	0	NA	0	NA	365	365	90	90	30	30	0	0	0	NA
15791631	26742704	58	F	WHITE	2138-05-05 21:27:00	2138-05-09 14:13:00	0	0	0	NA	0	36.4	11.6	222	13.1	4.06	5.1	12	8.9	110	82	3.8	142	0.6	8	33.7	0	0	0	0	0	0	NA	0	NA	365	365	90	90	30	30	0	0	0	NA
15795664	22384351	22	M	WHITE	2128-12-09 14:41:00	2128-12-10 16:22:00	0	0	0	NA	0	39.2	13.5	199	12.8	4.37	6.7	13	9	103	110	3.8	140	0.8	11	28.3631551764587	0	0	0	0	0	0	NA	0	NA	365	365	90	90	30	30	0	0	0	NA
15797253	29131048	71	M	WHITE	2157-06-15 20:40:00	2157-06-17 12:34:00	0	0	0	NA	0	40.8	13.4	236	12.4	4.32	8.7	12	9.2	102	139	4.1	137	1.2	26	28.3631551764587	0	1	0	0	0	0	NA	0	NA	365	365	90	90	30	30	0	0	0	NA
15799760	22660142	79	M	WHITE	2117-07-27 11:29:00	2117-08-05 18:23:00	0	0	0	NA	0	31.7	10.4	325	17.5	3.26	12.9	11	8.9	106	111	4.5	143	1.3	25	28.3631551764587	1	0	0	1	0	0	NA	0	NA	365	365	90	90	30	30	0	0	0	NA
15801130	21570363	51	M	ASIAN - CHINESE	2174-12-03 18:40:00	2174-12-23 19:35:00	0	0	0	NA	0	23.6	6.4	201	14.8086518838891	2.83	4	12	8.7	104	93	4	142	0.8	16	23.2655172413793	0	0	0	0	0	0	NA	0	NA	365	365	90	90	30	30	0	0	0	0.6
15807479	28910643	38	M	WHITE	2171-06-18 21:36:00	2171-06-20 18:30:00	0	0	0	NA	0	44.8	14.8	223	13.2	4.96	6.9	11	9.5	99	90	4.1	141	1	10	28	0	0	0	0	0	0	NA	0	NA	365	365	90	90	30	30	0	0	0	NA
15810543	25311539	59	F	BLACK/AFRICAN AMERICAN	2163-10-23 21:47:00	2163-10-26 13:30:00	0	0	0	NA	0	36.9	11.6	264	13	4.63	8.1	12	8.7	107	87	3.3	142	0.7	6	30.7	1	1	0	0	0	0	NA	0	NA	365	365	90	90	30	30	0	0	0	NA
15818925	21231863	83	F	WHITE	2150-02-07 17:47:00	2150-02-09 16:45:00	0	0	0	NA	0	29.8	10.3	234	14.9	3.31	15	11	9.1	100	78	3.8	131	0.6	9	18.3	1	0	1	0	0	0	NA	0	NA	365	365	90	90	30	30	0	0	0	NA
15825942	21898562	74	F	WHITE	2130-09-09 02:06:00	2130-09-13 13:45:00	1	1	0	2131-04-02	0	43	15.2	255	13.6	4.31	8.3	16	8.5	107	79	3.6	143	0.6	11	20.95	0	0	1	0	0	0	NA	0	204	204	204	204	90	204	30	0	0	0	NA
15841943	25366519	63	M	WHITE	2163-10-05 21:58:00	2163-10-06 12:45:00	0	0	0	NA	0	43.9	15.3	183	14.2	4.8	7.5	17	9.5	105	87	4.1	142	1	15	30.5351351351351	1	0	1	0	0	0	NA	0	NA	365	365	90	90	30	30	0	0	1	NA
15865107	23105547	22	F	WHITE	2110-11-04 15:44:00	2110-11-11 11:56:00	0	0	0	NA	0	36	12	230	11.8	3.77	6.2	13	8.9	105	87	3.8	143	0.7	13	16.6	0	0	0	0	0	0	NA	0	NA	365	365	90	90	30	30	0	0	0	NA
15871983	23033729	75	F	UNABLE TO OBTAIN	2124-03-25 04:22:00	2124-04-04 15:42:00	0	0	0	NA	0	27.8	9	266	15.2	3.13	9.9	13	9	101	95	3.6	139	0.7	14	28.3631551764587	1	1	1	0	1	1	2124-03-25 04:24:08	1	NA	365	365	90	90	30	30	0	0	0	NA
15878406	26764676	58	M	WHITE	2201-04-03 07:15:00	2201-04-06 14:12:00	0	0	0	NA	0	39	12.7	152	13.8	4.23	8.3	14	9.2	103	101	3.9	137	1.3	19	38.06	1	0	0	0	0	0	NA	0	NA	365	365	90	90	30	30	0	0	0	NA
15879031	25181509	65	M	WHITE	2174-07-18 08:32:00	2174-07-20 14:26:00	0	0	0	NA	0	29.5	10.2	123	12.9	3.26	10.2	21	8.3	107	161	4.3	144	0.8	15	28.3631551764587	1	0	0	0	0	0	2174-07-18 10:29:00	1	NA	365	365	90	90	30	30	0	0	0	NA
15884241	24846519	58	M	WHITE	2182-06-08 06:14:00	2182-06-12 18:44:00	0	0	0	NA	0	33.2	11.5	145	13.1	3.55	14.7	12	8.9	106	109	5	139	1.1	16	28.3631551764587	0	0	1	0	1	0	2182-06-08 10:36:23	1	NA	365	365	90	90	30	30	0	0	0	NA
15886883	24364504	77	F	WHITE	2121-12-26 18:08:00	2121-12-29 12:05:00	1	0	0	2130-06-29	0	26.3	9.3	184	14.9	3.09	6.4	13	8.5	111	112	3.8	145	0.5	10	34.9222222222222	0	0	0	0	1	0	2121-12-26 19:33:00	1	3106	3106	365	3106	90	3106	30	0	0	0	NA
15890115	25002408	63	M	PATIENT DECLINED TO ANSWER	2139-11-24 19:57:00	2139-12-16 12:07:00	1	1	0	2140-05-11	0	32.9	10.9	382	17.6	3.3	10.9	17	8.7	99	107	4.2	136	0.7	15	20.46	1	0	0	0	0	0	NA	0	168	168	168	168	90	168	30	0	0	0	NA
15893816	27385349	62	F	WHITE	2159-04-19 23:26:00	2159-04-25 18:30:00	0	0	0	NA	0	34.4	11.5	93	14.4	3.56	3.7	15	9.2	103	147	4.3	138	0.8	19	34.8416666666667	1	1	0	0	0	0	NA	0	NA	365	365	90	90	30	30	0	0	0	NA
15904774	24501679	48	F	BLACK/AFRICAN AMERICAN	2149-06-22 21:52:00	2149-06-24 20:06:00	0	0	0	NA	0	37.8	12.8	238	14.3	3.98	6.6	11	9.2	94	121	3.2	136	0.8	15	34.6769230769231	1	1	0	0	0	0	NA	0	NA	365	365	90	90	30	30	0	0	1	NA
15908727	22040853	62	M	UNKNOWN	2169-04-02 14:35:00	2169-04-04 18:00:00	0	0	0	NA	0	44.7	15.2	156	12.8	4.54	9.4	11	8.8	106	94	4.2	140	1.4	15	38.8	1	0	1	0	0	0	2169-04-02 14:35:53	1	NA	365	365	90	90	30	30	0	0	0	NA
15934572	25907884	54	M	WHITE	2160-10-17 18:17:00	2160-10-21 18:00:00	1	0	0	2166-07-27	0	43	15.4	292	12.8	4.82	9.7	19	9.4	97	165.496362651872	3.9	134	1.8	34	28.3631551764587	1	1	1	0	0	0	NA	0	2108	2108	365	2108	90	2108	30	0	0	1	NA
15945506	20549058	40	M	WHITE	2138-01-09 01:35:00	2138-02-10 12:26:00	1	1	1	2138-02-10	1	25.9	9	106	16.1	2.41	9.1	8	7.5	99	125	3.5	133	0.6	4	28.3631551764587	0	0	1	0	1	1	2138-01-09 17:49:44	1	31	31	31	31	31	31	30	0	0	1	NA
15949286	23797443	72	M	WHITE	2167-10-16 22:02:00	2167-10-22 14:45:00	0	0	0	NA	0	26.2	9.3	202	15.2	2.97	4.2	17	8.3	103	86	4.5	136	2.1	28	28.3631551764587	0	0	0	0	0	0	NA	0	NA	365	365	90	90	30	30	0	1	0	NA
15949471	25118796	77	F	WHITE	2113-09-19 11:30:00	2113-10-01 12:15:00	0	0	0	NA	0	41.6	13.6	167	13.1	4.25	5.8	14	9.1	101	193	3.8	138	0.7	10	28.3631551764587	0	1	1	0	1	0	2113-09-22 09:06:39	1	NA	365	365	90	90	30	30	0	0	0	NA
15959659	28644958	59	M	PATIENT DECLINED TO ANSWER	2181-05-07 20:03:00	2181-05-14 18:26:00	0	0	0	NA	0	36.8	12.2	149	12.5	3.94	4.5	10	9.3	103	103	4.1	143	1.1	11	28.3631551764587	0	0	0	0	0	0	NA	0	NA	365	365	90	90	30	30	0	0	0	NA
15975672	25289131	55	M	WHITE	2129-09-21 03:20:00	2129-09-23 12:13:00	0	0	0	NA	0	43.3	14.3	236	13.5	4.64	21	18	7.9	100	108	3.6	135	0.8	15	32.1	0	0	0	0	0	0	NA	0	NA	365	365	90	90	30	30	0	0	0	NA
15980808	27035514	61	M	WHITE	2176-05-30 19:23:00	2176-06-03 17:10:00	0	0	0	NA	0	43.3	14.1	275	12.4	4.52	6	12	8.5	105	85	4.1	142	1.2	16	27.9	0	0	0	0	0	0	NA	0	NA	365	365	90	90	30	30	0	0	0	NA
15998413	27627441	68	F	WHITE	2125-09-02	2125-09-07 18:14:00	0	0	0	NA	0	36.3	12.1	259	14.8	4.01	7.3	11	8.7	105	91	3.7	142	0.6	5	19.6	0	0	0	0	0	0	NA	0	NA	365	365	90	90	30	30	0	0	0	74.8
16005151	24247578	91	F	WHITE	2112-03-02 06:09:00	2112-03-08 14:45:00	1	1	1	2112-03-25	0	27.5	8.7	109	16.5	2.88	3.7	9	8.8	104	74	4	139	0.6	15	28.3631551764587	1	0	0	0	1	0	2112-03-02 07:41:00	1	22	22	22	22	22	22	22	1	0	0	NA
16039377	20790857	65	M	WHITE	2168-06-12 20:08:00	2168-06-17 19:03:00	0	0	0	NA	0	25	8.4	164	15.2	2.62	10.8	15	8	107	89	5.4	137	1.1	57	28.3631551764587	1	1	0	0	0	0	2168-06-12 20:09:38	1	NA	365	365	90	90	30	30	0	0	0	NA
16044456	25655898	76	F	WHITE	2123-06-16 22:32:00	2123-06-21 17:00:00	0	0	0	NA	0	28.3	8.8	120	13.4	2.68	8.5	10	8	103	144	4.9	136	1.2	21	27.875	1	0	0	0	0	0	NA	0	NA	365	365	90	90	30	30	0	0	0	NA
16052830	29851911	89	M	WHITE	2185-11-10 23:52:00	2185-11-13 18:05:00	1	1	1	2185-11-22	0	31.4	10.2	473	15.1	3.68	17.4	15	10.1	102	105	5.1	135	0.9	33	28.3631551764587	0	1	1	0	0	0	NA	0	11	11	11	11	11	11	11	1	0	0	NA
16057759	22551143	64	F	WHITE	2132-12-23 18:58:00	2133-01-04 17:44:00	1	0	0	2135-06-11	0	26.7	7.4	209	15.8	3.47	4.8	15	8.9	97	120	3.7	137	0.6	10	33.6413043478261	0	0	0	0	0	0	NA	0	899	899	365	899	90	899	30	0	0	1	NA
16060503	26922289	49	F	UNKNOWN	2172-10-11 17:45:00	2172-10-20 14:15:00	0	0	0	NA	0	33.4	11.6	209	14.5	3.7	12.8	12	8.2	99	141	4.1	133	0.6	8	28.3631551764587	1	0	1	0	1	1	2172-10-11 17:45:39	1	NA	365	365	90	90	30	30	0	0	1	NA
16061224	23778053	30	F	WHITE	2156-10-06 16:32:00	2156-10-10 17:44:00	0	0	0	NA	0	37.1	12.3	193	12.8	4.22	7.4	16	8.4	108	97	4.3	140	0.6	6	29.4857142857143	0	0	0	0	1	0	2156-10-06 18:16:00	1	NA	365	365	90	90	30	30	0	0	0	NA
16065802	26966440	49	M	WHITE	2155-07-31 16:08:00	2155-08-12 16:25:00	0	0	0	NA	0	39.6	13.2	249.494938302746	12.8	4.36	13.5	13	8.8	91	150	4.5	133.398459262306	0.5	6	28.3631551764587	0	0	0	0	1	1	2155-07-31 17:43:00	1	NA	365	365	90	90	30	30	0	0	1	NA
16070047	29131848	51	M	HISPANIC/LATINO - PUERTO RICAN	2125-10-22 21:05:00	2125-11-07 16:53:00	0	0	0	NA	0	38.7	12.7	92	15.7	3.95	12.6	18	7.8	108	80	4.4	146	1.8	51	27.2774193548387	0	0	0	0	1	1	2125-10-22 21:05:57	1	NA	365	365	90	90	30	30	0	0	0	NA
16072324	28059450	48	M	UNABLE TO OBTAIN	2150-11-30 03:42:00	2150-12-07 15:21:00	0	0	0	NA	0	26.1	9.5	146	14.3	3.04	11.9	13	8.6	112	135	4.6	141	1	20	28.3631551764587	1	0	0	0	1	1	2160-02-08 02:49:00	1	NA	365	365	90	90	30	30	0	0	0	NA
16075769	26857177	29	F	BLACK/AFRICAN AMERICAN	2135-05-16 12:22:00	2135-05-17 12:40:00	0	0	0	NA	0	32.7	10	415	17.9	3.65	7.8	10	8.1	104	85	3.9	137	0.5	7	24.1590909090909	0	0	0	0	0	0	NA	0	NA	365	365	90	90	30	30	0	0	0	NA
16076163	27039028	49	M	WHITE	2136-01-30 10:30:00	2136-02-06 15:45:00	0	0	0	NA	0	40.2	13.5	168	12.6	4.62	25.6	14	8.5	103	185	4.3	137	1.1	19	21.2	0	0	0	0	0	0	NA	0	NA	365	365	90	90	30	30	0	0	0	NA
16076716	26875243	57	F	WHITE	2169-04-10 20:21:00	2169-04-15 13:23:00	1	0	0	2175-03-28	0	34	11.6	197.49740634347	14.6	3.65	5.8	14	8.7	107	124	4.1	144	0.6	16	27.04	0	0	1	0	0	0	NA	0	2177	2177	365	2177	90	2177	30	0	1	1	NA
16088987	24370601	62	M	WHITE	2113-02-01 17:29:00	2113-02-05 15:38:00	0	0	0	NA	0	38.5	12.5	192	14.2	4.17	10.9	17	8.1	103	90	4	141	0.9	13	27.6	0	0	0	0	0	0	NA	0	NA	365	365	90	90	30	30	0	0	1	51
16092070	24159646	89	M	WHITE	2141-12-26 23:23:00	2141-12-28 17:30:00	0	0	0	NA	0	40.6	14	147	12.9	4.44	6.4	12	9.2	107	106	4.3	140	0.8	23	33.05	0	0	1	0	0	0	NA	0	NA	365	365	90	90	30	30	0	0	0	NA
16095393	24373290	56	M	UNKNOWN	2146-11-05 19:18:00	2146-11-17 23:30:00	1	1	1	2146-11-17	1	31.8	9.8	383	17.8	3.58	11	12	8.2	102	90	4.4	140	0.4	13	28.3631551764587	1	0	1	0	1	1	2146-11-05 19:18:42	1	11	11	11	11	11	11	11	1	0	0	NA
16099589	29633354	58	F	HISPANIC/LATINO - GUATEMALAN	2172-11-12 11:37:00	2172-11-14 17:25:00	0	0	0	NA	0	38.3	11.8	381	15.3	4.38	16.3	15	9.3	104	125	4.2	140	0.6	20	34.2	0	0	0	0	0	0	NA	0	NA	365	365	90	90	30	30	0	0	0	NA
16108339	21051711	56	M	WHITE	2152-05-23 17:47:00	2152-05-26 17:55:00	0	0	0	NA	0	45.5	15.2	160	12.9	5.73	6.2	11	9.1	107	94	4.2	145	0.9	9	28.2333333333333	0	0	0	0	0	0	NA	0	NA	365	365	90	90	30	30	0	0	0	NA
16120761	22328697	62	M	WHITE	2174-05-11 21:32:00	2174-05-20 16:00:00	0	0	0	NA	0	35.9	12.6	387	13.5	3.93	15.2	15	8.5	100	165	4.4	132	1	17	26	1	0	1	0	0	0	NA	0	NA	365	365	90	90	30	30	0	0	0	NA
16123216	21307155	45	M	UNKNOWN	2182-11-24 21:25:00	2182-12-22 15:00:00	0	0	0	NA	0	22.7	8.1	134	13.7	2.51	15	15	8	109	163	4.6	142	0.9	18	39.8	0	0	0	0	1	1	2182-11-24 21:26:43	1	NA	365	365	90	90	30	30	0	0	0	NA
16141042	23232763	31	M	WHITE	2163-06-26 11:33:00	2163-08-21 16:20:00	0	0	0	NA	0	33.8	11.3	228	17	3.95	7	18	7.8	111	173	3	138	1.2	16	18.8	0	0	0	0	0	0	NA	0	NA	365	365	90	90	30	30	0	0	1	NA
16144313	22398866	60	F	WHITE	2120-01-20 12:14:00	2120-01-24 16:00:00	1	1	0	2120-11-06	0	38.7	13	293	15.7	4.35	11.8	17	10.4	97	104	3.9	135	1.6	22	28.3631551764587	0	0	0	0	0	0	NA	0	290	290	290	290	90	290	30	0	0	0	NA
16150251	22891323	78	M	OTHER	2144-08-30 03:13:00	2144-09-06 21:10:00	0	0	0	NA	0	30.2	9.2	349	17.3	3.68	20	13	8.5	106	125	4.9	142	0.5	16	16.7	1	0	0	0	0	0	2144-09-01 05:10:50	1	NA	365	365	90	90	30	30	0	0	1	NA
16152192	24974372	74	M	WHITE - EASTERN EUROPEAN	2151-07-01 22:10:00	2151-07-05 17:29:00	0	0	0	NA	0	40.9	13.8	275	13.3	4.64	5.9	14	8.6	101	139	5.3	132	1.03654244408509	20.5925358082788	26.5	0	0	0	0	0	0	NA	0	NA	365	365	90	90	30	30	0	0	0	NA
16164629	26102040	62	M	SOUTH AMERICAN	2149-04-13 18:15:00	2149-04-15 17:32:00	0	0	0	NA	0	38.9	12.9	173	15.5	4.37	9.3	14	8.7	106	98	3.7	141	1	16	33.5204081632653	0	0	0	0	0	0	NA	0	NA	365	365	90	90	30	30	0	0	0	NA
16166614	20702545	59	F	WHITE	2147-06-11 19:31:00	2147-06-12 14:30:00	1	0	0	2154-03-26	0	29.3	10.7	128	13.9	3.36	5.2	11	8.4	113	167	3.6	139	1	24	31.6271428571429	0	1	0	0	0	0	2147-06-11 19:33:16	1	2479	2479	365	2479	90	2479	30	0	0	0	NA
16175337	20499671	75	M	WHITE	2110-04-27 14:26:00	2110-04-29 16:53:00	0	0	0	NA	0	41.8	13.2	171	13.7	4.46	5.9	12	8.5	108	109	4	143	0.9	21	23.8894736842105	0	0	1	0	0	0	NA	0	NA	365	365	90	90	30	30	0	0	0	NA
16177748	29130325	67	F	WHITE	2141-07-11 20:53:00	2141-07-16 16:50:00	0	0	0	NA	0	36.6	12.3	240	13	3.88	11.2	12	8.6	106	74	4.3	143	0.6	15	36.92	0	0	0	1	0	0	NA	0	NA	365	365	90	90	30	30	0	0	0	NA
16178097	27286024	63	M	UNKNOWN	2188-01-16 04:39:00	2188-01-28 15:25:00	0	0	0	NA	0	29.6	10.3	82	15.1	3.13	5.7	13	8.3	115	143	4	144	0.7	34	32.25	0	0	0	0	1	1	2188-01-21 14:34:51	1	NA	365	365	90	90	30	30	0	0	0	NA
16180885	20820288	73	M	UNKNOWN	2164-10-22 16:00:00	2164-10-29 18:40:00	0	0	0	NA	0	46.8	16.2	230	13.2	4.84	14.2455456594883	20	8.5	102	151	4.3	138	1.5	19	29.4	1	0	0	1	1	1	2164-10-24 23:33:19	1	NA	365	365	90	90	30	30	0	0	0	NA
16182264	22606820	72	M	HISPANIC/LATINO - DOMINICAN	2123-06-29 00:22:00	2123-07-03 19:50:00	1	1	0	2124-05-17	0	32.3	10.4	277	18.6	3.51	15.4	13	8	101	227	4.4	137	1.7	41	28.3631551764587	0	1	1	0	0	0	2123-06-29 00:23:22	1	322	322	322	322	90	322	30	0	0	1	NA
16189752	28946160	60	M	WHITE	2175-03-23 17:54:00	2175-04-04 14:16:00	0	0	0	NA	0	38.2	13.2	148	13.6	4.17	6.9	19	7.7	98	136	3.2	137	1.2	12	28.3631551764587	0	0	0	0	1	1	2175-03-23 17:55:33	1	NA	365	365	90	90	30	30	0	0	0	NA
16214097	29762460	62	F	WHITE	2150-04-15	2150-04-22 15:48:00	0	0	0	NA	0	19.2	6.2	112	14.7	2.12	5.2	10	8.46795548006814	104	125.491093513443	4.2	134	1.2	23	28.3631551764587	0	0	1	0	1	0	2150-04-15 09:48:50	1	NA	365	365	90	90	30	30	0	0	1	118.1
16245998	27685453	65	M	UNKNOWN	2183-07-09 03:26:00	2183-07-11 14:00:00	0	0	0	NA	0	43.5	14.9	261	12.6	4.82	11.4	14	8.1	106	126	4.6	140	1	14	24	0	0	1	0	0	0	2185-12-05 23:22:26	1	NA	365	365	90	90	30	30	0	0	0	NA
16252262	20606242	76	M	WHITE	2179-04-07 10:12:00	2179-04-09 16:22:00	0	0	0	NA	0	43.4	13.5	158	16.2	5.11	6.9	11	8.9	100	97	4.4	142	1.2	28	28.3631551764587	1	0	1	0	0	0	NA	0	NA	365	365	90	90	30	30	0	0	0	NA
16268354	26333403	69	M	WHITE	2114-11-23 21:51:00	2114-12-02 21:27:00	0	0	0	NA	0	32.3	10.9	150	13.7	3.71	10	16	8	100	109	3.3	134	0.849688047764888	13.1746661488842	35	1	0	0	1	0	1	2114-11-24 01:20:39	1	NA	365	365	90	90	30	30	0	0	0	131
16276011	27644857	59	F	WHITE	2147-03-08 21:04:00	2147-03-13 17:50:00	0	0	0	NA	0	32	10.4	313	14.3	3.59	10.8	13	8.5	109	125	4.1	141	0.5	15	18.4857142857143	0	0	0	0	0	0	2147-03-09 14:31:39	1	NA	365	365	90	90	30	30	0	0	1	NA
16299664	23737411	57	F	WHITE	2137-02-12 21:54:00	2137-02-16 13:45:00	0	0	0	NA	0	37.9	12.7	73	13	3.63	4.3	15	9.6	94	108	3.6	138	0.8	8	26.5	1	1	0	0	0	0	NA	0	NA	365	365	90	90	30	30	0	0	0	NA
16309968	22556497	67	M	OTHER	2160-03-02 04:17:00	2160-03-07 14:45:00	0	0	0	NA	0	22.8	7.5	117	12.9	2.55	11.7	15	8.2	102	147	4.3	137	0.9	18	22.5	1	0	0	0	0	0	NA	0	NA	365	365	90	90	30	30	0	0	0	NA
16314996	21909349	82	M	ASIAN - SOUTH EAST ASIAN	2184-04-01 05:46:00	2184-04-07 14:51:00	0	0	0	NA	0	45.2	14.8	230	14	5.23	7.7	17	8.7	102	105	3.8	140	0.8	18	25.9	1	0	0	0	0	0	NA	0	NA	365	365	90	90	30	30	0	0	0	NA
16328391	23428797	63	M	WHITE	2124-11-19 00:22:00	2124-11-29 13:30:00	0	0	0	NA	0	39.7	12.6	260	15.2	3.88	9.7	16	8.8	99	92	4.2	141	0.9	12	31.9666666666667	1	1	1	0	0	0	NA	0	NA	365	365	90	90	30	30	0	0	0	NA
16353431	23903222	52	M	WHITE	2146-09-08 17:00:00	2146-09-09 12:56:00	0	0	0	NA	0	42.7	15.3	193	13.2	4.87	4.8	17	9.1	101	93	3.8	141	0.8	13	30.3	1	0	0	0	0	0	NA	0	NA	365	365	90	90	30	30	0	0	0	NA
16357828	24339081	79	F	OTHER	2138-08-22 18:35:00	2138-09-01 15:47:00	0	0	0	NA	0	34.6	11.3	199	15.6	3.67	13.3	13	9.1	103	142	4.1	140	0.6	29	28.3631551764587	1	0	1	1	1	0	2138-08-24 09:47:00	1	NA	365	365	90	90	30	30	0	0	1	NA
16370945	27630534	46	F	WHITE	2138-07-01 02:00:00	2138-07-05 17:23:00	0	0	0	NA	0	32.5	10.6	99	13.7	3.41	4	10	8.2	105	57	3.5	138	0.7	11	28.3631551764587	0	0	0	0	0	0	NA	0	NA	365	365	90	90	30	30	0	0	1	NA
16383343	24196803	60	M	WHITE	2154-05-26 10:00:00	2154-05-30 15:31:00	0	0	0	NA	0	35.2	12.3	234	13.6	3.96	10.9	13	8.2	102	147	3.9	137	0.9	9	30.9527777777778	1	0	1	0	0	0	NA	0	NA	365	365	90	90	30	30	0	0	0	NA
16394386	29686681	86	F	WHITE - OTHER EUROPEAN	2130-07-18 17:11:00	2130-07-26 17:00:00	0	0	0	NA	0	27.4	8.3	102	17.4	3.12	9.9	11	8.8	110	102	4.6	144	0.8	36	28.3631551764587	0	0	0	1	0	0	NA	0	NA	365	365	90	90	30	30	0	0	0	NA
16400212	21503295	60	M	WHITE	2118-11-28 21:46:00	2118-12-06 12:00:00	1	1	0	2119-07-28	0	23.5	7.8	308	15	2.59	5.5	14	8.8	98	110	3.9	135	1.2	13	23.5214285714286	1	0	0	0	0	0	NA	0	241	241	241	241	90	241	30	0	0	1	NA
16402322	22554626	58	M	WHITE	2122-01-28 00:23:00	2122-05-12 16:58:00	1	1	0	2122-08-20	0	22.2	7.3	74	15	2.46	1.1	19	8.4	98	147	4	134	0.9	15	38.95	1	1	0	0	0	0	NA	0	203	203	203	203	90	203	30	0	0	1	NA
16403708	26258256	59	M	WHITE	2154-03-08 09:08:00	2154-03-09 15:40:00	0	0	0	NA	0	32.2	10.9	174	13.2	3.5	7.3	12	8.2	103	97	4.4	141	0.9	12	29.5648648648649	1	0	1	0	0	0	NA	0	NA	365	365	90	90	30	30	0	0	0	NA
16414772	22919980	32	F	ASIAN	2147-07-25 16:32:00	2147-07-30 13:15:00	0	0	0	NA	0	38.9	13.6	306	12.5	4.13	16.4	11	9.7	102	113	3.6	140	0.8	11	22.6674418604651	0	0	0	0	0	0	NA	0	NA	365	365	90	90	30	30	0	0	1	0.4
16421179	28943537	92	F	WHITE	2162-11-25 09:12:00	2162-11-30 18:00:00	1	0	0	2164-08-24	0	32.8	11	105	14	3.74	3.6	10	8.3	107	100	3.4	144	0.5	14	21.96	1	0	0	0	0	0	NA	0	637	637	365	637	90	637	30	0	0	1	NA
16431018	21264612	62	F	WHITE	2111-02-06 05:03:00	2111-02-08 18:10:00	0	0	0	NA	0	32.5	10.8	236	16.3	3.83	10.9	17	8.7	98	262	4.3	136	1.1	21	30.5	1	0	0	0	0	0	NA	0	NA	365	365	90	90	30	30	0	0	0	NA
16439868	26455880	38	M	WHITE - OTHER EUROPEAN	2194-12-01 16:49:00	2194-12-03 15:00:00	0	0	0	NA	0	39.9	13.6	311	12.6	4.34	7.8	15	9.1	107	90	4.4	142	0.8	10	21.62	0	0	0	0	0	0	NA	0	NA	365	365	90	90	30	30	0	0	1	NA
16452899	27079885	53	M	WHITE	2174-05-10 22:39:00	2174-06-06 18:25:00	0	0	0	NA	0	30.5	10.1	271	14.3	2.74	16.8	17	7.9	98	118	4.15644338355284	130	1.2	20	26.2833333333333	0	0	0	0	1	1	2174-05-16 18:55:03	1	NA	365	365	90	90	30	30	0	0	0	NA
16459956	22677754	42	M	WHITE	2181-03-12 19:59:00	2181-03-15 12:39:00	0	0	0	NA	0	35.9	11.5	512	14.7	4.49	10.9	16	9.8	104	141	4.7	142	1	16	36.1	0	0	0	0	0	0	NA	0	NA	365	365	90	90	30	30	0	0	0	NA
16475510	29767994	72	M	WHITE	2134-10-30 19:05:00	2134-11-01 14:50:00	0	0	0	NA	0	38.4	13.2	295.368904595614	15.6	3.99	12.5	19	9.7	93	83	4.2	131	0.7	7	23.7	1	0	0	0	0	0	NA	0	NA	365	365	90	90	30	30	0	0	0	NA
16485876	20683937	68	M	WHITE	2144-02-19 11:30:00	2144-02-22 13:12:00	1	0	0	2145-06-09	0	36.2	11.4	277	17	3.79	11.4	15	8.3	104	150	4.8	139	1.8	21	36.025	1	1	1	0	0	0	NA	0	475	475	365	475	90	475	30	0	0	1	NA
16488032	29117161	61	F	WHITE	2152-03-12 15:31:00	2152-03-16 17:31:00	0	0	0	NA	0	40.5	12.6	334	13.6	4.25	10.3	21	9.3	97	126.148456841033	4.5	136	0.8	22	27.448717948718	0	0	0	0	0	0	NA	0	NA	365	365	90	90	30	30	0	0	1	NA
16488691	27539128	66	F	WHITE - OTHER EUROPEAN	2165-03-26 16:02:00	2165-03-28 15:19:00	0	0	0	NA	0	38.6	12.4	167	17.8	4.14	11.6	11	9	102	115	3.9	137	0.6	15	37.425	1	0	0	0	0	0	NA	0	NA	365	365	90	90	30	30	0	0	1	NA
16492005	25234257	70	M	WHITE	2149-03-25 19:33:00	2149-04-07 15:38:00	0	0	0	NA	0	38.2	12.6	186	14.2	4.03	9.3	19	8.6	98	119	4.6	136	1.36535670061183	39	28.4571428571429	0	0	0	0	0	0	NA	0	NA	365	365	90	90	30	30	0	0	1	NA
16508677	20778434	58	M	WHITE	2183-10-04 17:09:00	2183-10-09 17:43:00	0	0	0	NA	0	26.1	8.7	160	12.6	2.74	4.7	10	8.9	97	89	4.2	134	1	24	27.0928571428571	0	0	0	0	0	0	NA	0	NA	365	365	90	90	30	30	0	0	1	NA
16511261	27413213	59	M	UNKNOWN	2112-04-10 21:49:00	2112-04-16 15:25:00	0	0	0	NA	0	34.1	11.6	103	12.9	3.65	7.6	14	8.3	104	158	4.3	136	1.2	21	23.0840909090909	1	0	0	0	0	0	NA	0	NA	365	365	90	90	30	30	0	1	1	NA
16512927	21722427	60	M	WHITE	2111-04-01 20:45:00	2111-04-06 18:15:00	0	0	0	NA	0	29.1	10	74	14	3.42	4.6	15	8.4	98	248	3.9	132	1.2	24	37.8	1	1	1	0	0	0	NA	0	NA	365	365	90	90	30	30	0	0	0	56.5
16514153	27799049	58	F	WHITE	2181-06-16 08:10:00	2181-06-18 16:06:00	1	0	0	2183-08-02	0	32.8	10.2	184	14.9	3.39	6.8	11	8.6	107	91	4	144	0.7	8	30.146875	0	0	1	1	0	0	NA	0	776	776	365	776	90	776	30	0	0	1	NA
16514282	28161173	78	F	WHITE	2122-10-25 01:08:00	2122-11-06 14:20:00	0	0	0	NA	0	36.3	12.1	264	13.7	4.21	8.5	12	8.7	103	146	4.4	136	0.9	9	28.3631551764587	1	0	0	0	0	0	NA	0	NA	365	365	90	90	30	30	0	0	0	NA
16521752	22373915	29	M	WHITE	2157-10-10 21:09:00	2157-10-19 16:14:00	0	0	0	NA	0	46.4	14.9	242	13	5.59	4.3	15	9.7	101	80	4.4	140	1	9	30.95	0	0	0	0	0	0	NA	0	NA	365	365	90	90	30	30	0	0	0	11.8
16527660	20353977	55	M	WHITE	2154-10-12 19:04:00	2154-10-19 15:00:00	0	0	0	NA	0	23.5	7.5	66	17.2	2.4	5	9	9.4	109	86	3.3	146	1.2	23	27.2714285714286	0	0	0	0	0	0	NA	0	NA	365	365	90	90	30	30	0	0	0	NA
16536994	24804570	60	M	WHITE	2171-02-18 07:15:00	2171-02-25 11:25:00	0	0	0	NA	0	37.5	12.5	219	14.2	4.01	8.1	16	8.3	104	200	4.3	138	1.4	26	28.3631551764587	1	0	0	1	0	0	NA	0	NA	365	365	90	90	30	30	0	0	0	NA
16538494	21780234	25	M	WHITE	2169-03-10 18:09:00	2169-03-13 13:30:00	0	0	0	NA	0	43.2	13.2	397	13.8	4.93	7.8	13	9.3	103	141	4.6	140	0.8	11	21.3818181818182	0	0	0	0	0	0	NA	0	NA	365	365	90	90	30	30	0	0	0	NA
16545947	24493999	58	F	BLACK/AFRICAN AMERICAN	2126-10-28 12:47:00	2126-10-30 12:00:00	0	0	0	NA	0	39.1	13	363	14	4.72	9.2	16	10	104	192	3.9	143	0.7	7	33.2657142857143	1	0	0	0	0	0	NA	0	NA	365	365	90	90	30	30	0	0	1	NA
16556549	22156001	72	F	PORTUGUESE	2169-09-04 21:26:00	2169-09-06 18:30:00	0	0	0	NA	0	36.5	11.6	420	13.2	4.19	13.1	14	9	101	89	3.7	141	0.5	8	26	0	0	0	0	0	0	NA	0	NA	365	365	90	90	30	30	0	0	0	NA
16557339	22496227	50	F	WHITE	2184-03-29 19:57:00	2184-03-30 18:21:00	0	0	0	NA	0	25.7	8.2	335	13.4	2.48	8.2	13	8	105	103	4.6	140	0.6	10	22.8	0	0	0	0	0	0	NA	0	NA	365	365	90	90	30	30	0	0	0	13.8
16560859	25574067	64	M	WHITE	2110-03-16 10:42:00	2110-04-06 18:48:00	0	0	0	NA	0	37.8	13.1	115	14.1	4.3	13.5	14	8	101	132	3.2	138	1.9	22.7106180216586	28.3631551764587	1	0	0	0	0	0	NA	0	NA	365	365	90	90	30	30	0	0	0	51.4
16562319	21769803	70	M	WHITE	2124-07-31 07:15:00	2124-08-28 17:10:00	1	1	1	2124-09-01	0	24.3	7.7	104	13.1	2.31	7.2	12	8.3	115	118	3.9	144	0.8	10	28.3631551764587	1	1	1	0	1	1	2124-08-31 08:29:00	1	31	31	31	31	31	31	30	0	0	0	NA
16580660	25270445	63	M	WHITE	2171-05-08	2171-05-17 13:16:00	1	0	0	2172-09-21	0	44.1	14.2	205	13.1	4.44	9.7	9	9.7	108	135	4.7	141	0.9	13	22.5235294117647	0	0	0	1	0	1	2171-05-10 17:16:06	1	502	502	365	502	90	502	30	0	0	0	NA
16580997	21546109	83	M	WHITE	2173-04-29 11:03:00	2173-05-03 17:41:00	0	0	0	NA	0	42.1	14.5	150	12	4.61	5.6	11	9.5	108	117	4.5	143	1.1	18	26.6913043478261	1	0	1	0	0	0	NA	0	NA	365	365	90	90	30	30	0	0	0	NA
16589422	24259799	68	F	WHITE	2160-06-11 23:07:00	2160-06-17 15:20:00	1	0	0	2168-09-27	0	31.3	10.6	142	13.3	3.36	4.9	17	8.3	104	99.7413317125706	3.6	140	0.5	7	28	1	1	1	0	1	0	2168-01-06 13:35:25	1	3029	3029	365	3029	90	3029	30	0	0	0	NA
16590561	28520865	62	F	WHITE	2142-01-26	2142-01-31 14:47:00	0	0	0	NA	0	39.1	13.1	271	11.9	4.24	11.9	11	8.5	105	162	3.6	140	0.7	9	28.3631551764587	0	0	0	0	0	0	NA	0	NA	365	365	90	90	30	30	0	0	0	NA
16592573	25982578	56	M	WHITE	2140-08-14 04:59:00	2140-08-28 16:28:00	0	0	0	NA	0	36.2	12.9	53	14.8	3.68	8	16	7.8	96	94	3.5	130	0.6	9	28.3631551764587	1	0	0	0	1	1	2141-08-11 23:00:47	1	NA	365	365	90	90	30	30	0	0	0	NA
16620404	24520642	44	F	WHITE	2156-05-19 22:53:00	2156-05-22 11:35:00	0	0	0	NA	0	31.6	11.1	88	13.9	3.54	6.6	12	8.19466190125265	111	164	3.7	140	0.7	6	31.6	1	0	0	0	0	1	2156-05-19 23:31:16	1	NA	365	365	90	90	30	30	0	0	0	NA
16625425	29488516	60	F	UNABLE TO OBTAIN	2112-03-20 15:11:00	2112-03-28 17:30:00	0	0	0	NA	0	39.7	13.6	186	13.3	4.26	7.5	15	9.3	96	114	4.7	134	0.9	22	28.3631551764587	0	0	0	0	1	0	2112-03-22 09:48:57	1	NA	365	365	90	90	30	30	0	0	0	NA
16628130	26597132	72	M	WHITE	2173-12-14 18:19:00	2173-12-18 17:08:00	1	0	0	2182-04-13	0	23.7	8.2	171	17.8	2.36	4.8	10	7.5	109	89	3.8	141	1.2	25	24.2	0	0	0	0	0	0	2173-12-14 18:55:00	1	3041	3041	365	3041	90	3041	30	0	0	0	NA
16631374	20541713	77	F	SOUTH AMERICAN	2125-09-16 16:56:00	2125-09-22 15:39:00	0	0	0	NA	0	43	14.4	195	13.6	4.57	7.8	12	8.6	105	94	3.7	140	1	16	28.3631551764587	1	0	0	0	0	0	NA	0	NA	365	365	90	90	30	30	0	0	0	NA
16638533	23699599	52	M	UNKNOWN	2183-03-12 18:05:00	2183-04-10 17:00:00	0	0	0	NA	0	33.2	10.7	222	18.9	3.69	10.2	15	8.9203901899925	96	98	3.8	139	0.9	11	39.6	1	0	0	0	1	1	2183-03-20 18:06:04	1	NA	365	365	90	90	30	30	0	0	0	NA
16641795	20822497	73	M	WHITE	2178-06-12 20:53:00	2178-06-13 15:45:00	0	0	0	NA	0	32.3	10.8	146	13.8	3.26	5.4	9	8.6	101	108	3.3	138	0.9	16	36.9333333333333	1	0	0	0	0	0	NA	0	NA	365	365	90	90	30	30	0	0	1	NA
16642786	25275627	91	F	WHITE	2162-03-28 19:32:00	2162-03-31 14:16:00	0	0	0	NA	0	37.3	13.4	261	13.8	3.96	7	17	9	104	167	3.5	139	1	39	28.3631551764587	0	0	0	0	0	0	NA	0	NA	365	365	90	90	30	30	0	0	0	NA
16642859	25647305	57	F	WHITE	2158-03-04 08:00:00	2158-03-11 15:30:00	0	0	0	NA	0	37.6	12.5	277	14.3	4.3	16.3	16	8.4	100	252	4.4	134	0.5	11	28.3631551764587	0	0	0	0	0	0	NA	0	NA	365	365	90	90	30	30	0	0	0	NA
16645907	22637582	75	M	WHITE	2155-06-30 19:20:00	2155-07-02 14:05:00	0	0	0	NA	0	45.5	15.5	198	13.7	4.95	9.6	13	8.7	103	108	3.6	135	1.1	13	28.3631551764587	1	0	0	0	0	0	NA	0	NA	365	365	90	90	30	30	0	0	0	NA
16646700	25827331	34	M	WHITE - OTHER EUROPEAN	2133-05-16 09:43:00	2133-05-24 14:46:00	0	0	0	NA	0	32.7	9.7	73	15.9	3.11	19.8	14	8.3	111	135	3.8	146	0.5	13	30.6333333333333	0	0	0	0	1	1	2133-05-16 14:05:37	1	NA	365	365	90	90	30	30	0	0	0	NA
16662826	28468606	91	F	WHITE	2170-06-19 18:31:00	2170-06-25 17:30:00	0	0	0	NA	0	42.5	14.7	258	13.8	4.6	15.8	16	8.8	98	177	5.3	132	1.5	33	25.4	0	0	0	0	1	1	2170-06-19 19:54:00	1	NA	365	365	90	90	30	30	0	0	0	NA
16663345	21033840	82	F	WHITE	2176-04-30 17:32:00	2176-05-02 17:15:00	0	0	0	NA	0	36.3	12	167	12.9	4.01	6.1	11	8.8	104	95	3.9	139	1.1	16	29.5333333333333	1	0	0	0	0	0	NA	0	NA	365	365	90	90	30	30	0	0	0	NA
16671659	26809225	75	M	WHITE	2169-12-09 20:08:00	2169-12-19 17:32:00	0	0	0	NA	0	38.6	13.4	289	14.1	4.29	9.8	18	8.7	105	184.029117059203	3.7	142	1.2	36	28.3631551764587	1	1	1	0	0	0	2169-12-09 23:21:07	1	NA	365	365	90	90	30	30	0	0	0	NA
16675177	22680416	57	M	WHITE	2134-07-27 14:00:00	2134-08-02 14:18:00	0	0	0	NA	0	38.2	13.3	220	12.7	4.38	5.2	12	9	102	138	4.4	139	1	16	29.2	0	0	0	0	0	1	2134-07-28 10:21:24	1	NA	365	365	90	90	30	30	0	0	0	NA
16680846	27593240	30	F	WHITE	2121-02-14 20:13:00	2121-04-03 18:16:00	0	0	0	NA	0	28.1	9.8	91	17.066196725711	2.86	5.8	21	7.6	98	63	5	133	0.5	4	27.7470588235294	0	0	0	0	1	1	2125-09-14 18:30:00	1	NA	365	365	90	90	30	30	0	0	1	NA
16685758	22564596	47	F	WHITE	2154-08-13 21:15:00	2154-08-15 10:38:00	0	0	0	NA	0	32.7	10.5	250	13.3	3.61	12.2	10	8.5	103	87	3.9	142	0.8	13	19.4	1	0	0	0	0	0	NA	0	NA	365	365	90	90	30	30	0	0	0	NA
16688780	23527620	53	F	OTHER	2153-08-06 01:24:00	2153-08-23 14:30:00	0	0	0	NA	0	36.6	11.3	289	17.2	4.29	11.5	20	9.3	98	122	3.7	138	0.8	19	27.7333333333333	0	1	0	0	1	0	2153-08-14 08:19:39	1	NA	365	365	90	90	30	30	0	0	0	264.9
16699110	28552687	85	F	ASIAN	2188-08-28 18:05:00	2188-08-30 16:42:00	1	1	0	2189-01-13	0	45.2	14.6	158	13.6	4.39	5.2	12	9.3	105	86	4	141	1.2	22	26.06	0	1	0	0	0	0	NA	0	137	137	137	137	90	137	30	0	0	0	NA
16701621	29948402	63	M	WHITE	2125-10-05 16:28:00	2125-10-11 15:23:00	0	0	0	NA	0	42.2	14.4	139	13.7	4.65	5.6	13	9.5	103	224	3.9	139	0.8	15	28.3631551764587	1	1	1	0	1	0	2125-10-07 10:38:20	1	NA	365	365	90	90	30	30	0	0	0	NA
16708802	28067796	56	F	OTHER	2130-07-04 18:55:00	2130-07-12 13:30:00	1	1	0	2131-06-23	0	30.5	10	153	19.4	3.6	11.2	12	8.2	99	98	2.8	138	0.7	13	28.3631551764587	1	0	0	0	0	0	NA	0	353	353	353	353	90	353	30	0	0	0	NA
16714185	20268616	75	F	WHITE	2138-10-31 20:50:00	2138-11-05 15:00:00	0	0	0	NA	0	28	9.1	230	14.7	3.01	5.4	8	8.3	108	125	4	140	0.6	8	22.3	0	0	0	1	0	0	NA	0	NA	365	365	90	90	30	30	0	0	0	NA
16723797	29160180	69	F	WHITE	2188-06-15 21:33:00	2188-06-17 16:02:00	1	0	0	2190-03-27	0	33.8	11	117	14.7	3.22	9.1	17	8.5	112	106	4.1	147	2.2	50	27.78	0	0	1	0	0	0	NA	0	649	649	365	649	90	649	30	0	0	1	NA
16727887	22988922	60	F	WHITE	2170-10-05 20:14:00	2170-10-13 17:48:00	0	0	0	NA	0	46.7	15.4	95	11.9	4.86	3.6	7	8.7	112	100	3.9	141	0.5	6	28.3631551764587	0	0	0	0	1	0	2170-10-05 20:15:56	1	NA	365	365	90	90	30	30	0	0	0	NA
16737263	26254668	56	M	OTHER	2127-07-19 18:54:00	2127-07-20 18:40:00	0	0	0	NA	0	45.2	14.6	226	13.5	5.11	7.7	13	9.3	104	110	5.2	144	0.7	9	25.1	0	0	0	0	0	0	NA	0	NA	365	365	90	90	30	30	0	0	1	NA
16738724	22182264	84	M	WHITE	2185-04-23	2185-04-26 01:40:00	0	0	0	NA	0	31.2	10.7	124	12.7	3.3	10	8	8.4	105	126	3.4	139	1	19	27.3666666666667	1	0	0	0	0	0	NA	0	NA	365	365	90	90	30	30	0	0	0	NA
16739492	20913986	66	F	WHITE	2176-11-13 07:15:00	2176-11-17 16:45:00	1	0	0	2179-03-10	0	30.6	10.6	153	15.5	3.19	17.6	11	9.2	109	261	4.3	142	0.7	14	30	0	1	0	1	0	0	NA	0	846	846	365	846	90	846	30	0	0	1	NA
16743197	26947255	63	M	UNKNOWN	2145-08-09	2145-08-20 19:35:00	0	0	0	NA	0	45.3	15	212	14.7	4.89	6.6	8	7.3	109	235	4.4	137	0.8	16	29.9333333333333	1	0	0	0	0	0	2145-08-09 16:52:38	1	NA	365	365	90	90	30	30	0	0	0	NA
16745329	26892798	55	F	PATIENT DECLINED TO ANSWER	2163-03-11 20:13:00	2163-03-20 15:30:00	0	0	0	NA	0	33.1	11.1	97	12.9	3.16	5.1	15	7.8	106	98	3.9	136	0.9	14	22.45	0	0	0	0	0	1	2163-03-12 13:38:13	1	NA	365	365	90	90	30	30	0	0	0	259.3
16769916	20386210	65	M	WHITE	2142-03-23	2142-03-27 18:09:00	0	0	0	NA	0	27.7	9.8	122	12.2	3.02	6.7	8	7.6	103	112	3.8	135	0.8	11	27.6333333333333	0	0	1	0	1	0	2142-03-23 10:25:05	1	NA	365	365	90	90	30	30	0	0	0	NA
16785490	21816801	69	M	WHITE	2195-11-10 20:57:00	2195-11-13 16:19:00	1	0	0	2197-11-04	0	43.5	14.6	178	13.9	4.51	7.1	13	8.8	107	209	4.4	140	0.8	16	28.4666666666667	1	0	0	0	1	1	2195-11-10 22:42:00	1	724	724	365	724	90	724	30	0	0	1	NA
16787619	22838651	66	M	WHITE	2139-08-05 16:34:00	2139-08-09 15:56:00	0	0	0	NA	0	39	12.4	222	12.7	4.86	6.8	12	8.3	106	114	3.7	139	1	21	28.3631551764587	0	0	1	0	0	0	2139-08-05 17:30:00	1	NA	365	365	90	90	30	30	0	0	0	NA
16797668	23037892	72	F	WHITE	2179-09-30 07:54:00	2179-10-03 16:50:00	0	0	0	NA	0	34.5	11.4	212	12.6	3.67	6.6	9	9.2	104	92	4.4	138	0.7	11	18.9333333333333	0	0	0	0	0	0	NA	0	NA	365	365	90	90	30	30	0	0	0	NA
16797977	24170055	76	M	WHITE	2135-05-12 17:19:00	2135-05-21 14:55:00	1	1	0	2135-11-04	0	27.5	9.5	302	12.8	3.01	19.9	11	8.33443274461832	99	92	4.1	132	1.7	21	30.472	1	0	0	0	0	0	NA	0	175	175	175	175	90	175	30	0	0	1	NA
16817956	21573191	60	F	WHITE	2115-11-13 22:46:00	2115-11-20 16:49:00	0	0	0	NA	0	31.6	11	304	14.6	3.5	15.3	12	7.7	107	128	3.4	145	1.5	36	28.3631551764587	0	1	0	0	0	1	2115-11-13 22:46:58	1	NA	365	365	90	90	30	30	0	0	0	NA
16830759	28266490	55	M	WHITE	2141-11-11 21:44:00	2141-11-20 18:20:00	0	0	0	NA	0	26.6	8.2	79	16.7	2.58	5.8	12	8.3	110.219944090458	116	3.9	150	1.5	45	31.5	0	0	0	0	1	1	2143-03-22 23:40:59	1	NA	365	365	90	90	30	30	0	0	0	NA
16843852	21416778	68	F	BLACK/AFRICAN AMERICAN	2171-03-06	2171-03-11 19:07:00	0	0	0	NA	0	37.8	12	97	14.7	3.77	11.6	16	8.4	106	128	3.8	145	1.2	21	36.6	0	0	0	0	1	1	2171-03-07 06:32:13	1	NA	365	365	90	90	30	30	0	0	1	NA
16849395	24486272	55	F	WHITE	2181-03-10 16:03:00	2181-03-14 19:18:00	0	0	0	NA	0	22.4	7.3	115	20.3	2.14	12.6	9	8.5	101	94	3.7	134	1	14	25.6	0	0	0	0	0	0	NA	0	NA	365	365	90	90	30	30	0	0	1	NA
16865470	21472565	47	M	WHITE	2186-11-17 20:24:00	2186-11-20 14:30:00	0	0	0	NA	0	40.3	13.1	299	13.2	4.54	15.2	9	9.7	96	195.879229473	5.1	136	1.1	18	35.8666666666667	0	0	0	1	0	0	NA	0	NA	365	365	90	90	30	30	0	0	0	NA
16867446	28026427	59	M	WHITE	2168-04-19 00:49:00	2168-04-23 15:49:00	1	0	0	2170-05-29	0	25.1	8.6	113	12.9	2.48	5.4	19	7.6	101	250	4.1	138	1.9	33	24.35	0	1	0	0	0	0	2168-04-19 02:18:00	1	769	769	365	769	90	769	30	0	0	0	NA
16879716	29495641	64	F	WHITE	2126-06-28 03:14:00	2126-07-03 19:00:00	0	0	0	NA	0	38.6	12.7	353	13	4.33	14	9	8.9	103	117	4.2	138	0.7	8	28.3631551764587	0	0	0	0	0	0	NA	0	NA	365	365	90	90	30	30	0	0	0	NA
16886802	26943771	70	M	WHITE	2153-02-25 21:32:00	2153-03-02 16:03:00	0	0	0	NA	0	42.9	14.4	180	12.4	4.66	11.9	14	9	102	172	4.6	139	1	20	32.0777777777778	1	0	0	1	0	0	NA	0	NA	365	365	90	90	30	30	0	0	0	NA
16916629	25743546	60	M	WHITE	2124-02-20 14:13:00	2124-02-22 19:19:00	1	1	0	2124-09-01	0	30.4	9.3	244	16.6	3.48	8.6	17	8.6	90	131	4.5	132	2	45	28.3631551764587	0	1	1	0	0	0	NA	0	193	193	193	193	90	193	30	0	0	0	NA
16918949	20942275	64	F	WHITE	2112-05-13 13:13:00	2112-06-04 16:19:00	0	0	0	NA	0	25.5	8.9	153	12.9	2.93	5.3	12	8.3	99	120	4.5	131	0.6	9	25.8	1	1	0	0	0	0	2112-05-18 18:57:58	1	NA	365	365	90	90	30	30	0	0	0	15
16922240	22951814	68	F	WHITE	2132-09-29 17:54:00	2132-10-04 13:50:00	1	0	0	2135-06-01	0	40.6	12.9	266	13.7	4.52	3.1	20	9	105	125	4.3	139	1	14	35.15	1	0	0	0	0	0	NA	0	974	974	365	974	90	974	30	0	0	0	NA
16937222	21301713	63	M	WHITE	2173-09-29 17:11:00	2173-10-03 11:47:00	0	0	0	NA	0	26.8	9.3	328	17.5	3.28	6.7	17	10.1	99	243	4.8	139	1.3	35	34.636	1	1	1	0	0	0	NA	0	NA	365	365	90	90	30	30	0	0	0	NA
16954042	26727392	61	M	WHITE	2111-08-08 16:27:00	2111-08-14 15:27:00	0	0	0	NA	0	38.6	13.6	213	11.8	4.2	6.3	13	8.9	107	89	4.1	142	0.7	19	28.3631551764587	0	0	1	0	0	0	2111-08-09 12:21:37	1	NA	365	365	90	90	30	30	0	0	0	NA
16965271	26000409	44	M	WHITE	2135-03-20 15:34:00	2135-03-26 18:30:00	0	0	0	NA	0	37	12.5	327	13.5	4.32	10.4	14	8.6	106	121	3.7	140	0.9	14	28.2857142857143	0	0	0	0	0	0	NA	0	NA	365	365	90	90	30	30	0	0	1	6.8
16973047	21831811	62	M	WHITE	2117-09-27 23:22:00	2117-10-09 16:41:00	0	0	0	NA	0	28.1	9.9	267	14	3.33	25.3	17	7.4	110	103	2.6	144	1.2	18	28.3631551764587	1	0	0	1	0	1	2127-11-04 18:10:03	1	NA	365	365	90	90	30	30	0	0	0	46.9
16990937	26965749	88	M	WHITE	2140-08-21 21:16:00	2140-09-02 14:20:00	1	1	1	2140-10-03	0	29.6	8.5	230	19.9	4.19	13.9	16	8.5	95	147	3.8	132	0.6	19	27.775	1	1	0	0	0	0	NA	0	42	42	42	42	42	42	30	0	0	1	NA
17013783	22087866	65	M	WHITE	2120-01-08	2120-01-13 15:30:00	0	0	0	NA	0	29	9.7	164	13.8	3.28	13.2	12	8.4	104	132	4.2	139	0.8	16	24.5928571428571	1	0	1	0	1	0	2120-01-08 07:57:06	1	NA	365	365	90	90	30	30	0	0	0	NA
17015122	20621920	73	F	WHITE - OTHER EUROPEAN	2122-08-12 07:15:00	2122-08-18 14:55:00	0	0	0	NA	0	23.8	7.6	126	13.9	2.46	12.1	12	8.3	112	126	3	143	0.8	14	28.3631551764587	1	1	1	0	1	1	2122-08-12 10:50:18	1	NA	365	365	90	90	30	30	0	0	0	NA
17021503	24117505	76	M	WHITE	2168-09-18 03:19:00	2168-09-19 16:18:00	0	0	0	NA	0	34.4	11.8	187	14	3.79	8.9	13	8.2	106	135	3.7	141	1.3	22	30.4071428571429	1	0	0	0	0	0	NA	0	NA	365	365	90	90	30	30	0	0	0	NA
17029638	23163098	85	F	WHITE	2185-12-01 02:38:00	2185-12-15 19:00:00	0	0	0	NA	0	29.6	9.7	37	16.8	3.6	0.5	13	7.1	99	98	3.4	134	1	17	29.6	1	1	0	0	1	1	2185-12-05 00:37:14	1	NA	365	365	90	90	30	30	0	0	0	206.7
17029835	24643554	69	M	WHITE	2126-11-13 21:03:00	2126-11-17 15:50:00	0	0	0	NA	0	44.9	15.3	258	13.7	5.17	9.5	13	9.2	102	115	4.2	140	1.1	29	26.9	1	0	0	1	0	0	NA	0	NA	365	365	90	90	30	30	0	0	1	NA
17037642	24701367	79	F	WHITE	2126-01-02 08:45:00	2126-01-04 15:08:00	0	0	0	NA	0	33.2	10.6	151	13.7	3.74	13.7	12	8.5	101	171	3.9	137	0.7	12	35.2854166666667	1	0	0	0	0	0	NA	0	NA	365	365	90	90	30	30	0	0	0	NA
17042310	20550478	78	F	WHITE	2179-08-23 00:07:00	2179-08-24 20:04:00	1	0	0	2183-09-26	0	37.2	12.1	369	14.9	4.39	11.2	18	10	95	214	3.3	136	0.8	11	28.2	1	1	0	0	0	0	NA	0	1494	1494	365	1494	90	1494	30	0	0	0	NA
17062986	22558525	74	M	WHITE	2125-06-18 22:53:00	2125-06-24 18:30:00	0	0	0	NA	0	21.7	7.4	199	15.8	2.66	8.5	19	10.1	102	166	5.6	138	3.6	58	25.3	0	1	1	0	0	0	NA	0	NA	365	365	90	90	30	30	0	0	0	NA
17065769	25191753	58	M	WHITE	2179-09-22 18:37:00	2179-10-07 13:30:00	0	0	0	NA	0	41.4	13.6	302	13.5	4.51	10.4	13	7.7	104	135	3.7	139	0.9	16	32.3	1	0	0	1	1	1	2179-09-23 10:01:37	1	NA	365	365	90	90	30	30	0	0	0	NA
17070450	20869329	89	F	WHITE	2153-08-12 22:55:00	2153-08-15 18:50:00	0	0	0	NA	0	34.9	11	190	13.9	3.62	10.9	14	8.9	104	76	4	140	1	20	27.4	1	0	0	0	0	0	NA	0	NA	365	365	90	90	30	30	0	0	0	NA
17070825	25907269	78	F	WHITE	2110-11-25 23:04:00	2110-11-26 16:05:00	1	1	0	2111-10-05	0	33.4	10.5	279	14.3	3.65	7.3	15	9.4	107	133	4.4	144	1.3	19	25.5	0	0	0	0	0	0	NA	0	313	313	313	313	90	313	30	0	0	0	NA
17077582	24719171	47	M	WHITE	2190-11-06 23:09:00	2190-11-12 17:40:00	0	0	0	NA	0	37.1	12.6	251	17.2	4.22	15.1	16	8.9	92	122	3.9	138	1.7	23	39.1	1	1	0	0	0	0	NA	0	NA	365	365	90	90	30	30	0	0	0	NA
17086072	27423212	52	M	WHITE	2130-06-09 02:20:00	2130-06-16 20:55:00	0	0	0	NA	0	34.7	11.9	192	12.8	3.71	11.5	14	7.7	96	118	3.9	131	0.8	11	28.5181818181818	0	0	0	0	0	0	NA	0	NA	365	365	90	90	30	30	0	0	0	NA
17108041	24390092	60	F	UNABLE TO OBTAIN	2171-12-31 21:20:00	2172-01-02 12:39:00	0	0	0	NA	0	33.1	10.9	221	13.3	3.76	8	10	8.1	105	116	4	138	0.8	11	28.3631551764587	0	0	0	0	0	0	NA	0	NA	365	365	90	90	30	30	0	0	0	NA
17125821	22891591	61	F	WHITE	2139-04-13 21:33:00	2139-04-16 16:20:00	0	0	0	NA	0	46.7	16	237	14.1	4.61	7.1	22	9.2	96	88	3.5	136	0.8	11	26.5333333333333	1	0	0	0	0	0	NA	0	NA	365	365	90	90	30	30	0	0	0	0.3
17129442	21537165	49	M	OTHER	2168-04-23 22:19:00	2168-04-28 16:05:00	0	0	0	NA	0	37.7	12.5	242	13.2	4.27	9.8	13	8.6	104	102	3.5	138	0.7	15	28.3631551764587	1	0	0	0	0	0	2168-04-23 22:53:00	1	NA	365	365	90	90	30	30	0	0	0	8.2
17132515	24271381	71	M	AMERICAN INDIAN/ALASKA NATIVE	2168-12-31 19:40:00	2169-01-03 12:00:00	0	0	0	NA	0	19.1	6.7	205	16.2	2	13.2	12	9.1	103	120	3.7	137	1.4	60	24.15	1	0	0	0	0	0	2168-12-31 20:26:28	1	NA	365	365	90	90	30	30	0	0	0	NA
17137170	23314392	62	M	WHITE	2176-10-15 21:36:00	2176-10-16 18:45:00	0	0	0	NA	0	45.2	14.4	184	15.1	5.28	8.3	16	9	105	101	3.9	145	1.5	25	29.5	0	0	0	0	0	0	NA	0	NA	365	365	90	90	30	30	0	0	0	NA
17154489	26410130	53	F	WHITE	2169-01-04 14:15:00	2169-01-07 17:42:00	0	0	0	NA	0	31.9	10.1	226	13.5	3.32	5.7	11	8.6	104	91	4.5	142	0.6	26	31.3	1	0	0	0	0	0	NA	0	NA	365	365	90	90	30	30	0	0	0	NA
17157095	27555450	77	M	WHITE	2178-11-11 17:57:00	2178-11-27 18:00:00	1	0	0	2182-09-05	0	26.3	8.4	178	16	2.52	10.4	14	8.8	103	128	4.1	138	1.1	29	27.1862068965517	1	0	1	0	0	0	NA	0	1393	1393	365	1393	90	1393	30	0	0	0	NA
17160384	20831443	61	M	WHITE - OTHER EUROPEAN	2130-06-20 05:17:00	2130-06-24 12:15:00	0	0	0	NA	0	26.1	9	179	14.3	2.94	4.7	14	8.9	97	167.298996950897	4.9	130	1.4	31	23.2833333333333	0	1	1	0	0	0	NA	0	NA	365	365	90	90	30	30	0	0	0	NA
17164417	29328128	80	M	ASIAN - CHINESE	2160-06-15 12:04:00	2160-06-18 13:58:00	0	0	0	NA	0	38.4	11.5	154	15.1	3.83	5.6	9	8.8	109	102	4.2	143	0.8	8	19.6	1	0	1	0	1	0	2162-07-31 07:34:00	1	NA	365	365	90	90	30	30	0	0	0	NA
17171625	27017710	57	M	UNKNOWN	2138-01-02 22:17:00	2138-01-06 13:19:00	0	0	0	NA	0	45.8	15	138	14.6	5.28	6.7	15	8.9	105	91	3.8	141	0.7	19	39.2	1	0	0	0	0	0	NA	0	NA	365	365	90	90	30	30	0	0	0	NA
17202982	24833368	67	F	WHITE	2122-11-19 23:17:00	2122-11-20 17:41:00	0	0	0	NA	0	33.7	10.6	288	13.8	3.56	5.4	13	9.2	107	96	4.5	143	0.8	7	28.12	0	0	0	0	0	0	NA	0	NA	365	365	90	90	30	30	0	0	0	NA
17211008	23672412	81	M	BLACK/AFRICAN AMERICAN	2129-07-26 13:49:00	2129-07-29 17:30:00	1	0	0	2136-07-15	0	36.2	12.1	177	13.8	4.29	3.5	11	8.5	110	100	3.9	144	1.1	15	20.2	1	0	1	0	0	0	NA	0	2545	2545	365	2545	90	2545	30	0	0	0	NA
17223385	23848269	57	M	WHITE - EASTERN EUROPEAN	2139-09-01	2139-09-02 17:35:00	0	0	0	NA	0	41.7	14.1	278	12.6	4.68	8.7	15	8.5	100	88	3.7	140	1	11	29.625	0	0	0	0	0	0	NA	0	NA	365	365	90	90	30	30	0	0	0	NA
17234374	26282644	77	M	BLACK/AFRICAN AMERICAN	2141-10-14 20:45:00	2141-10-16 19:40:00	1	0	0	2144-01-17	0	26.5	8.9	53	15.4689616800267	3.75	1	10	8.9	101	87	3.4	141	0.7	15	32.0694915254237	1	0	0	0	0	0	NA	0	824	824	365	824	90	824	30	0	0	0	NA
17240084	25287464	73	F	WHITE	2136-07-13 13:21:00	2136-07-22 16:30:00	0	0	0	NA	0	39.8	13.6	308	12.6	4.48	5.8	16	9.6	104	146	3.9	140	1.4	22	23.5	1	1	0	0	0	0	NA	0	NA	365	365	90	90	30	30	0	0	1	NA
17243619	21346089	91	M	WHITE	2112-06-08 00:21:00	2112-06-16 16:40:00	0	0	0	NA	0	37.8	12.4	117	13.8	4.14	10.9	13	8.1	108	188	3.9	142	1.3	20	28.3631551764587	0	0	0	0	1	0	2112-06-08 09:22:41	1	NA	365	365	90	90	30	30	0	0	0	NA
17251996	29769544	75	F	WHITE	2177-07-30 23:46:00	2177-08-11 20:10:00	1	1	1	2177-08-11	1	20.5	6.8	49	19.1	2.48038942934522	6	16	6.8	104	184	4.3	134	1.1	26	28.3631551764587	1	0	1	0	1	0	2177-08-06 19:09:58	1	11	11	11	11	11	11	11	1	0	0	NA
17260452	27967079	68	M	WHITE	2189-12-22 12:56:00	2189-12-24 16:33:00	0	0	0	NA	0	44.1	14.6	219	13	4.54	9	22	9.1	101	97	3.8	140	0.9	15	29.7	0	0	0	0	0	0	NA	0	NA	365	365	90	90	30	30	0	0	0	NA
17261845	27467707	51	M	UNKNOWN	2116-07-04 04:13:00	2116-07-13 14:40:00	0	0	0	NA	0	23.3	7.6	154	19.4	2.73	4.3	16	7.5	99	101	3.3	137	0.4	5	21.9	0	0	0	0	0	0	NA	0	NA	365	365	90	90	30	30	0	0	1	69.2
17264288	25517448	69	M	UNKNOWN	2121-01-15 19:53:00	2121-01-25 15:15:00	0	0	0	NA	0	40.6	13	360	14.4	4.77	8.4	18	9.9	94	218	3.9	135	1.1	19	28.3631551764587	0	1	1	0	1	0	2121-01-21 12:50:09	1	NA	365	365	90	90	30	30	0	0	1	NA
17276705	28061594	75	M	WHITE	2127-11-10 05:52:00	2127-11-15 10:05:00	1	1	1	2127-11-15	1	41.9	14.5	178	14.4	4.59	9.2	11	9.1	102	110	4.4	139	0.8	15	28.3631551764587	1	0	0	1	1	0	2127-11-10 07:25:00	1	4	4	4	4	4	4	4	1	0	0	NA
17277230	27159363	48	F	BLACK/AFRICAN AMERICAN	2143-01-17 19:13:00	2143-01-22 09:55:00	0	0	0	NA	0	35.9	10.5	365	15.9	3.82	2.5	14	9	101	80	2.8	146	0.5	7	19.9818181818182	0	0	0	0	0	0	NA	0	NA	365	365	90	90	30	30	0	0	0	NA
17296520	29750060	59	M	WHITE	2137-08-10 06:30:00	2137-08-17 14:00:00	0	0	0	NA	0	35.4	11.9	310	13.9	3.96	10.7	11	8.5	104	191	4.2	136	0.9	23	28.3631551764587	1	1	1	0	1	0	2137-08-10 06:33:48	1	NA	365	365	90	90	30	30	0	0	0	NA
17304706	21698983	36	M	WHITE	2122-04-24 21:43:00	2122-04-26 17:20:00	0	0	0	NA	0	38.1	12.7	238	12	3.97	13.7	15	8.7	102	121	4.2	138	0.8	8	28.3631551764587	0	0	0	0	0	0	NA	0	NA	365	365	90	90	30	30	0	0	0	NA
17308449	28801076	55	F	WHITE	2114-03-31 04:20:00	2114-04-01 16:46:00	0	0	0	NA	0	42.2	14.3	300	11.6	4.4	8.7	13	9	106	100	4	141	0.7	11	28.3631551764587	0	0	0	0	0	0	2114-03-31 05:13:00	1	NA	365	365	90	90	30	30	0	0	1	1.6
17350238	25530549	82	F	WHITE	2116-07-13 18:08:00	2116-07-19 16:16:00	1	1	0	2116-10-23	0	25.8	8.4	158	13.5	2.56	4.3	7	8.9	105	100	5.2	141	1.1	19	39.5	0	0	0	1	0	0	NA	0	101	101	101	101	90	101	30	0	0	0	NA
17357768	21364568	36	F	WHITE	2130-10-16 07:15:00	2130-10-21 14:37:00	0	0	0	NA	0	44.3	14.6	296	12.9	4.64	9.9	18	8.7	98	98	3.8	137	0.6	4	28.3631551764587	1	0	0	0	0	0	NA	0	NA	365	365	90	90	30	30	0	0	0	NA
17361467	27814060	51	M	WHITE	2131-09-03 16:16:00	2131-09-04 15:30:00	0	0	0	NA	0	44.1	15.3	244	12.3	5.17	8.4	12	9.1	104	94	3.9	139	1	13	31.727027027027	0	0	1	0	0	0	NA	0	NA	365	365	90	90	30	30	0	0	0	NA
17362602	21024360	63	F	BLACK/AFRICAN AMERICAN	2193-04-07 00:40:00	2193-04-07 14:22:00	0	0	0	NA	0	38.9	12.9	308	13.1	4.13	9	15	10.3	102	100	3.4	139	0.7	12	29.9454545454545	1	0	0	0	0	0	NA	0	NA	365	365	90	90	30	30	0	0	0	NA
17382416	25687728	62	F	WHITE	2159-10-07 00:29:00	2159-10-12 20:00:00	0	0	0	NA	0	30.6	9.6	161	15.5	3.38	3.5	11	7.8	102	77	3.7	138	0.7	6	28.15	0	0	0	0	0	0	NA	0	NA	365	365	90	90	30	30	0	0	0	NA
17408386	20566981	54	M	WHITE	2156-02-03 22:16:00	2156-02-11 15:40:00	0	0	0	NA	0	37.6	13.5	271	12.9	4.86	6.7	13	9	107	194	3.7	139	0.7	16	28.2882352941176	1	0	1	0	0	0	NA	0	NA	365	365	90	90	30	30	0	1	1	NA
17427308	20564752	82	F	WHITE	2155-09-27 22:08:00	2155-10-10 16:38:00	1	0	0	2156-12-06	0	45.6	14.7	334	16	4.74	16.6	16.9372730189312	8.9	101	148	5.2	137	3.1	36.103495027239	20.9625	0	1	0	0	1	1	2156-10-23 18:29:00	1	435	435	365	435	90	435	30	0	0	0	NA
17439964	26996870	67	M	WHITE	2121-10-03 20:47:00	2121-10-08 18:56:00	1	1	0	2122-01-25	0	32.7	9.7	334	16	3.86	9.2	15	8.4	100	175	4.9	137	0.7	22	28.3631551764587	1	1	0	0	1	0	2121-10-03 22:39:00	1	113	113	113	113	90	113	30	0	0	1	NA
17445601	21772154	62	M	WHITE	2139-05-13 23:46:00	2139-05-16 15:15:00	0	0	0	NA	0	40.1	13.6	290	13.2	4.39	9.7	16	8.9	102	131	4.4	138	0.8	13	30.8333333333333	1	1	0	0	0	0	NA	0	NA	365	365	90	90	30	30	0	0	0	NA
17447302	27981807	65	M	WHITE	2146-08-03 16:22:00	2146-08-18 16:34:00	0	0	0	NA	0	28.4	9.5	105	13.2	3.25	9.6	22	9.7	92	195	3.8	134	1.5	26	21.7857142857143	0	0	0	0	0	0	NA	0	NA	365	365	90	90	30	30	0	0	1	116.5
17448106	27474856	59	F	WHITE	2195-01-16 00:51:00	2195-01-22 17:00:00	0	0	0	NA	0	38	12.2	138	14.8	3.89	9	15	8.6	108	83	3.7	143	0.8	10	25.0090909090909	0	0	1	0	0	0	NA	0	NA	365	365	90	90	30	30	0	0	0	NA
17488018	20902766	58	M	WHITE	2170-08-07 23:15:00	2170-08-10 15:11:00	0	0	0	NA	0	41.9	14.1	184	13.6	4.82	5.2	9	8.6	107	101	3.6	140	1	14	28.3631551764587	0	0	0	0	0	0	NA	0	NA	365	365	90	90	30	30	0	0	0	NA
17493966	22236393	55	F	WHITE	2151-10-30 19:42:00	2151-11-03 14:15:00	1	1	1	2151-11-13	0	39.7	12.6	181	12.1	4.27	6.2	11	9.6	102	65	3.3	141	0.5	9	28.3631551764587	0	0	0	0	0	0	NA	0	13	13	13	13	13	13	13	1	0	0	NA
17504262	26660339	68	F	WHITE	2119-03-17 07:15:00	2119-03-24 16:14:00	0	0	0	NA	0	22.4	7.1	187	15.4	2.45	13.3	10	7.4	110.000291239222	122	4.5	140	0.7	13	25.0807692307692	0	0	0	1	1	1	2119-03-17 11:25:17	1	NA	365	365	90	90	30	30	0	0	0	NA
17506384	24297107	90	F	WHITE	2119-09-17 15:12:00	2119-09-20 18:50:00	0	0	0	NA	0	34	11.5	236	13.4	3.74	7.1	13	8.4	100	153	4.3	134	0.8	15	28.3631551764587	1	1	1	0	0	0	NA	0	NA	365	365	90	90	30	30	0	0	0	NA
17516016	24509870	63	F	WHITE - OTHER EUROPEAN	2138-09-25 18:03:00	2138-09-27 13:22:00	0	0	0	NA	0	27	9.1	237	14	2.61	8.6	12	8.7	107	101	3.6	141	0.6	8	28.3888888888889	1	0	0	0	0	0	NA	0	NA	365	365	90	90	30	30	0	0	0	NA
17516322	27125170	80	M	WHITE	2185-06-05 15:56:00	2185-06-10 17:37:00	0	0	0	NA	0	43.1	14.8	141	13.2	4.74	6.9	14	9	101	128	3.9	136	0.8	21	25.6333333333333	0	0	1	0	1	1	2185-07-19 13:03:33	1	NA	365	365	90	90	30	30	0	0	0	NA
17523110	22483917	63	M	WHITE	2121-10-13 15:18:00	2121-10-19 13:15:00	0	0	0	NA	0	42	14.3	270	14	4.61	10.3	8	9.4	102	112	4.1	138	1	16	22.36	1	0	1	1	1	0	2121-10-15 12:52:56	1	NA	365	365	90	90	30	30	0	0	1	NA
17523626	29940016	50	F	UNKNOWN	2139-02-28 18:40:00	2139-03-05 15:40:00	0	0	0	NA	0	34.1	10.7	217	16.5	3.93	5.9	11	8.3	105	93	4.4	140	0.6	11	28.2	1	0	1	0	0	1	2139-03-01 10:41:48	1	NA	365	365	90	90	30	30	0	0	0	NA
17525958	26365691	86	M	WHITE	2130-04-07 21:07:00	2130-04-09 18:15:00	0	0	0	NA	0	34.6	11.9	142	14.2	3.72	10.1	15	8.9	102	142	3.7	138	1.9	34	28.3	0	0	0	0	0	0	NA	0	NA	365	365	90	90	30	30	0	0	1	NA
17541976	25692097	67	M	WHITE	2132-05-13 15:50:00	2132-05-27 16:35:00	0	0	0	NA	0	30.3	10.8	241	12.9	3.49	8.7	14	7.4	104	161	3	139	1	20	28.3631551764587	0	0	0	0	1	1	2132-05-13 15:51:43	1	NA	365	365	90	90	30	30	0	0	0	45.4
17554343	29067735	56	M	WHITE	2192-03-10 17:59:00	2192-03-19 13:49:00	0	0	0	NA	0	44.7	16	185	12.7	4.61	13.6	14	7.1	114	195	4.8	143	1.1	15	26.2875	1	0	0	0	0	1	2192-03-10 18:42:00	1	NA	365	365	90	90	30	30	0	0	0	NA
17555214	24557285	74	M	WHITE	2178-07-24 23:25:00	2178-07-29 14:10:00	1	0	0	2188-01-30	0	22.7	7.8	176	14.8	2.41	1.1	16	8.2	110	109	4.6	136	2.6	37	21.9714285714286	0	0	0	0	0	0	NA	0	3476	3476	365	3476	90	3476	30	0	1	1	NA
17555635	25572188	61	M	WHITE	2135-04-13 20:30:00	2135-04-16 15:00:00	0	0	0	NA	0	37.3	12.1	170	14.2	4.25	6.7	17	8.9	101	119	3.9	143	1	16	35.7	0	1	1	1	0	0	NA	0	NA	365	365	90	90	30	30	0	0	0	NA
17559965	25427370	56	M	OTHER	2137-01-20 18:07:00	2137-01-25 16:25:00	0	0	0	NA	0	43.1	14.8	231	13.2	4.82	8.9	13	9.2	102	111	3.2	140	1.4	15	28.3631551764587	0	0	1	0	0	0	NA	0	NA	365	365	90	90	30	30	0	0	0	NA
17566353	24081524	66	M	UNKNOWN	2121-11-09 05:57:00	2121-11-16 16:45:00	0	0	0	NA	0	36.2	12.3	201	12.4	3.89	9.1	12	9	102	174	4	137	1	16	24.7	1	1	0	0	1	0	2121-11-09 20:07:02	1	NA	365	365	90	90	30	30	0	0	0	NA
17572535	20182281	71	M	UNABLE TO OBTAIN	2171-12-30	2172-01-05 14:15:00	0	0	0	NA	0	36.8	11.4	225	14.6	3.55	7	6	7.9	108	59	4.3	142	0.7	9	28.3631551764587	0	1	0	1	0	0	NA	0	NA	365	365	90	90	30	30	0	0	0	NA
17575774	23683175	73	F	WHITE	2153-03-27 21:40:00	2153-04-23 01:10:00	1	1	1	2153-04-23	1	25	8	30	16.6766954947175	2.21	5.8046592451999	14	8.4	112	111	4.4	143	2.9	43	28.3631551764587	1	0	0	1	1	0	2153-04-05 17:21:32	1	26	26	26	26	26	26	26	1	0	1	NA
17582035	28245996	22	M	UNKNOWN	2145-02-10 19:11:00	2145-02-16 17:50:00	0	0	0	NA	0	45.5	14	217	13.4	4.96	22.3	15	9.8	101	82	4.6	137	1	18	32.3	0	0	0	0	0	0	2145-02-10 19:12:04	1	NA	365	365	90	90	30	30	0	0	0	NA
17585066	28175827	35	F	WHITE	2169-02-18 19:42:00	2169-02-26 16:45:00	0	0	0	NA	0	38.1	12.4	380	14	4.08	4.4	14	9.7	107	87	4.8	142	0.8	14	24.6333333333333	0	0	0	0	0	0	NA	0	NA	365	365	90	90	30	30	0	0	0	14.8
17588672	26924189	76	F	WHITE	2135-03-31 21:02:00	2135-04-05 13:55:00	0	0	0	NA	0	30.1	10.1	190	14.6	3.68	5.6	11	8.4	105	100	3.9	140	0.8	9	28.3631551764587	1	1	0	0	0	0	NA	0	NA	365	365	90	90	30	30	0	0	0	NA
17598386	21346939	65	M	WHITE	2184-05-03 16:05:00	2184-05-07 16:02:00	0	0	0	NA	0	36.9	12.1	220	13.5	4.14	10.9	14	8.7	100	110	3.5	137	1	15	32.4181818181818	0	0	0	0	0	0	NA	0	NA	365	365	90	90	30	30	0	0	1	NA
17601584	25873895	29	F	WHITE	2130-04-06 16:06:00	2130-04-08 15:10:00	0	0	0	NA	0	38.1	12.6	252	12.5	4.04	3.3	12	9.3	102	90	4.5	139	0.7	13	35.2	0	0	0	0	0	0	NA	0	NA	365	365	90	90	30	30	0	0	0	NA
17608595	24610440	67	F	WHITE	2149-07-09 02:41:00	2149-08-12 18:49:00	1	0	0	2152-01-27	0	46.6	14	154	15.5915975695308	5.03	9.71164397832674	17	8.8	100	125.571986464644	5	140	2.6	51	28.3631551764587	1	1	1	0	1	1	2151-03-07 23:10:00	1	931	931	365	931	90	931	30	0	0	1	NA
17635417	27046417	64	M	WHITE	2122-07-01 14:06:00	2122-07-03 15:30:00	0	0	0	NA	0	30.4	9.8	506	14.4	3.53	13.9	16	8.7	93	187	3.9	136	0.7	12	38.7	1	0	0	1	0	0	NA	0	NA	365	365	90	90	30	30	0	0	0	NA
17639771	22324616	68	M	WHITE	2134-10-22 05:52:00	2134-10-26 19:00:00	0	0	0	NA	0	42.7	14.5	228	13.2	4.76	9.6	11	9.6	106	181	4.2	140	0.9	14	26.8	1	1	1	0	0	0	2135-03-19 08:55:39	1	NA	365	365	90	90	30	30	0	0	0	NA
17642074	29483567	80	M	WHITE	2167-03-24 20:35:00	2167-03-26 17:25:00	1	0	0	2168-11-20	0	36.9	12.1	225	15.6	4.99	8.5	16	8.7	116	117	5	141	3.4	34.480477579105	27.7705882352941	0	1	0	0	0	0	NA	0	606	606	365	606	90	606	30	0	0	0	NA
17671565	24735414	68	F	WHITE	2201-04-10 14:00:00	2201-04-23 15:45:00	0	0	0	NA	0	36.4	12.4	238	14.5	4.34	6	13	9.1	103	108	3.5	139	0.5	17	27.4042253521127	1	0	0	0	1	0	2201-04-11 10:21:04	1	NA	365	365	90	90	30	30	0	0	0	NA
17692042	22131540	82	F	WHITE	2130-04-10 19:52:00	2130-04-13 16:11:00	0	0	0	NA	0	35.8	11.8	240	14.3	4	12.3	19	9.5	98	107	4.2	137	0.9	18	22.1666666666667	0	0	0	0	0	0	NA	0	NA	365	365	90	90	30	30	0	0	0	NA
17692824	20235901	77	M	WHITE	2147-07-30 13:35:00	2147-08-08 17:19:00	0	0	0	NA	0	29.3	9.9	187	13	3.07	9.8	9	8	96	158	4.7	130	1	11	28.3631551764587	1	0	0	0	0	0	NA	0	NA	365	365	90	90	30	30	0	0	1	158.3
17703477	21547406	19	M	WHITE	2116-11-01 14:30:00	2116-11-20 14:00:00	0	0	0	NA	0	31.9	10.4	286.33439367432	12.3	3.6	16.8	13	9.3	97	85	4.2	133	0.6	5	22.5266666666667	0	0	0	0	0	0	NA	0	NA	365	365	90	90	30	30	0	0	1	NA
17712734	29209806	75	M	UNKNOWN	2185-03-20 18:57:00	2185-03-25 14:30:00	0	0	0	NA	0	35.6	11.7	242	14.1	3.65	8	14	7.6	106	97	3.7	141	0.7	14	29.8	0	0	1	0	0	1	2186-02-28 00:07:00	1	NA	365	365	90	90	30	30	0	0	0	NA
17721459	28395044	76	M	UNKNOWN	2130-04-26 07:15:00	2130-05-04 15:45:00	0	0	0	NA	0	37	12.8	204	13.7	4.16	4.7	11	9.3	106	94	4.3	141	0.8	15	32.8	1	0	1	0	1	1	2130-04-27 10:48:13	1	NA	365	365	90	90	30	30	0	0	0	NA
17726248	21850925	78	F	WHITE	2168-08-21 02:53:00	2168-08-28 19:05:00	1	1	0	2169-03-02	0	29.6	9.9	406	13.2	3.17	13.1	21	8.66375183119086	99.3136317269851	100	3.5	140	0.7	8	23.1	0	0	1	0	0	0	NA	0	192	192	192	192	90	192	30	0	0	0	NA
17731664	20703250	92	M	WHITE	2148-08-06 19:12:00	2148-08-11 15:01:00	1	1	1	2148-09-08	0	32.6	11.3	232	12.8	3.31	6.7	10	8.7	102	123	3.7	137	0.8	17	25.2	0	0	1	0	0	0	NA	0	32	32	32	32	32	32	30	0	0	0	NA
17747623	23669601	59	F	WHITE	2143-12-15 23:49:00	2143-12-18 17:00:00	0	0	0	NA	0	43.7	14.2	162	13.4	4.95	4.9	8	9.6	106	107	4.2	141	1.1	20	32.2846153846154	1	0	1	0	0	0	NA	0	NA	365	365	90	90	30	30	0	0	0	NA
17752634	27715021	57	M	WHITE	2170-12-31 12:54:00	2171-01-05 14:40:00	0	0	0	NA	0	30.4	10	102	13	2.92	12.5	8	8	109	112	4.7	135	0.6	12	32.9	1	0	0	0	1	1	2171-01-01 08:45:35	1	NA	365	365	90	90	30	30	0	0	0	NA
17762689	28246767	91	F	WHITE	2157-04-14 17:06:00	2157-04-15 15:18:00	0	0	0	NA	0	40.1	13.5	202	13.9	4.33	7.4	17	9.2	101	110	3.8	138	0.5	16	19.025	0	0	0	0	0	0	NA	0	NA	365	365	90	90	30	30	0	0	0	NA
17765398	28444893	48	F	HISPANIC OR LATINO	2150-10-31 22:14:00	2150-11-02 11:30:00	0	0	0	NA	0	33.2	11.7	253	13.4	3.68	8.8	10	8.6	105	132	3.9	139	0.9	12	30.4075	0	1	0	0	0	0	NA	0	NA	365	365	90	90	30	30	0	0	0	NA
17800426	28273588	29	M	WHITE	2119-03-20 03:30:00	2119-03-23 14:15:00	0	0	0	NA	0	39.6	13.5	346	14	4.38	8.3	14	9.5	102	101	3.7	140	0.8	16	34.2333333333333	0	0	0	0	0	0	NA	0	NA	365	365	90	90	30	30	0	0	0	NA
17803098	28254649	67	M	WHITE	2187-11-07 15:48:00	2187-11-17 15:00:00	1	0	0	2195-04-02	0	46.6	15.4	228	14.4	5.17	6.5	19	10.6	102	85	3.7	137	1.2	22	28.3631551764587	0	1	1	0	1	1	2195-04-02 05:22:00	1	2702	2702	365	2702	90	2702	30	0	0	0	NA
17803410	22532103	32	F	WHITE	2117-10-06 13:24:00	2117-10-16 15:28:00	0	0	0	NA	0	33.3	11.4	165	13	3.58	2.9	13	7.7	104	78	3.4	138	0.6	5	25.8	0	0	0	0	0	0	NA	0	NA	365	365	90	90	30	30	0	0	0	NA
17813109	21501281	92	F	WHITE	2128-08-31 05:55:00	2128-09-12 11:20:00	1	0	0	2130-08-20	0	30.2	8.8	279	15.6	3.23	15.7	9	8	100	150	4.5	136	1.4	34	28.3631551764587	0	1	1	0	0	1	2128-08-31 07:47:00	1	718	718	365	718	90	718	30	0	0	1	NA
17814186	28941874	30	M	WHITE	2164-01-16 19:35:00	2164-01-27 13:39:00	1	1	1	2164-01-27	1	41	14.4	195	15	4.18	8.1	22	8.7	107	194	3.4	145	1.1	8	28.3631551764587	0	0	0	0	1	1	2164-01-16 21:38:00	1	10	10	10	10	10	10	10	1	0	0	NA
17819251	29465498	68	M	WHITE	2164-07-30 03:51:00	2164-08-02 17:52:00	1	0	0	2174-08-12	0	34.2	11.5	200	14.3	4	19	12	8.7	104	122	3.9	137	1.8	35	29.1119402985075	1	1	0	1	0	0	NA	0	3664	3664	365	3664	90	3664	30	0	0	0	NA
17854225	29783716	87	F	WHITE	2155-03-31 17:47:00	2155-04-08 14:30:00	1	1	1	2155-06-12	0	27.3	8.1	249	18.7	3.64	5.1	14	8.4	106	70	4.9	141	0.8	21	28.3631551764587	0	1	1	0	1	0	2155-04-18 23:17:43	1	72	72	72	72	72	72	30	0	0	1	NA
17863178	23366965	76	M	WHITE	2187-07-24 18:48:00	2187-07-26 14:51:00	0	0	0	NA	0	39.1	12.5	291	14.1	4.85	11.2	17	9.8	98	140	3.6	135	0.9	15	29.275	1	0	0	0	0	0	NA	0	NA	365	365	90	90	30	30	0	0	0	NA
17866745	27003102	68	M	WHITE	2122-05-10 22:59:00	2122-05-16 15:22:00	1	0	0	2127-02-17	0	37.3	12.5	289	14	4.24	8.8	15	9.9	103	152	4.3	139	1.3	24	30.22	1	1	1	0	0	1	2127-02-17 03:38:41	1	1743	1743	365	1743	90	1743	30	0	0	0	NA
17879552	21875304	53	F	WHITE	2129-07-24 16:19:00	2129-07-27 17:37:00	0	0	0	NA	0	39.1	13.2	442	12.8	4.43	4.5	13	10.4	99	153	4.5	138	0.7	12	28.3631551764587	0	0	0	0	0	0	NA	0	NA	365	365	90	90	30	30	0	0	0	78.6
17885927	25809317	68	M	WHITE	2143-07-08 07:15:00	2143-07-10 13:00:00	1	0	0	2145-11-06	0	42.8	14.5	178	13.2	4.65	17.7	15	8.1	106	130	4.5	140	1.3	17	30.6557894736842	1	0	0	0	0	0	2143-07-08 21:12:08	1	851	851	365	851	90	851	30	0	0	0	NA
17889509	24459677	43	F	UNKNOWN	2154-03-05	2154-03-13 15:25:00	0	0	0	NA	0	21.2	6.9	175	12.6	2.24	11.7	9	8.4	110	109	4.4	137	0.4	7	28.3631551764587	0	1	0	1	0	0	2154-03-05 13:33:58	1	NA	365	365	90	90	30	30	0	0	1	NA
17900576	29408983	83	M	WHITE	2151-06-03 18:04:00	2151-06-07 15:25:00	0	0	0	NA	0	27.1	9.1	358	15.7	3.48	7.9	7	7.8	101	95	3.3	136	0.6	8	28.3631551764587	0	0	0	0	0	0	NA	0	NA	365	365	90	90	30	30	0	0	0	NA
17914662	25661739	72	M	WHITE	2138-02-20 07:15:00	2138-02-25 16:49:00	0	0	0	NA	0	37.8	12.2	238	14.2	4.32	5.1	12	8.4	104	92	4.1	142	0.9	18	28.3631551764587	1	0	1	0	1	1	2138-02-21 09:11:44	1	NA	365	365	90	90	30	30	0	0	0	NA
17915457	28044839	74	M	WHITE	2114-11-12 23:39:00	2114-11-14 18:00:00	0	0	0	NA	0	36.4	11.9	190	13.2	3.82	7.7	9	9.2	101	86	4.5	141	1.2	18	27.4	0	0	1	0	0	0	NA	0	NA	365	365	90	90	30	30	0	0	1	NA
17925055	27143680	54	M	ASIAN	2139-01-30 00:58:00	2139-01-31 13:00:00	0	0	0	NA	0	40.7	13.3	208	13.1	4.61	7.9	14	8.5	106	99	3.6	140	1.1	22	26.85	0	0	1	0	0	0	NA	0	NA	365	365	90	90	30	30	0	0	0	NA
17927417	20972370	84	F	WHITE	2132-12-11 17:52:00	2132-12-16 13:51:00	0	0	0	NA	0	31.7	10.4	272	13.8	3.27	10.8	16	8.9	112	120	4.6	148	1.8	37	28.3631551764587	1	0	0	0	1	1	2132-12-11 19:32:00	1	NA	365	365	90	90	30	30	0	0	0	NA
17927534	21935666	58	M	UNKNOWN	2186-06-24 12:52:00	2186-07-08 16:00:00	0	0	0	NA	0	34.8	11.9	122	13.7	3.77	4.2	15	7.4	114	109	3.8	142	1	23	34.55	1	1	0	0	1	1	2186-06-24 15:28:00	1	NA	365	365	90	90	30	30	0	0	0	NA
17938197	26083215	80	M	WHITE	2194-02-09 17:51:00	2194-02-11 14:35:00	1	0	0	2202-10-01	0	40.7	14	178	12.6	4.47	6.7	15	9.2	104	110	3.6	141	0.7	16	30.3933333333333	0	0	0	0	0	0	NA	0	3154	3154	365	3154	90	3154	30	0	0	0	NA
17952773	27792928	50	F	WHITE	2163-08-25 19:54:00	2163-08-28 19:30:00	0	0	0	NA	0	39.1	12.9	186	12.1	4.23	14.1	13	9.1	106	81	4.1	140	0.8	11	23.4333333333333	0	0	1	0	0	0	NA	0	NA	365	365	90	90	30	30	0	0	0	NA
17983733	25822541	53	F	BLACK/CARIBBEAN ISLAND	2170-10-07 07:25:00	2170-10-10 20:55:00	0	0	0	NA	0	39.1	12.5	211	13.2	4.59	5.9	16	9.9	103	85	4.2	140	0.8	9	23.2571428571429	0	0	0	0	0	0	NA	0	NA	365	365	90	90	30	30	0	0	0	NA
17989969	29875644	63	M	WHITE	2143-03-25 03:38:00	2143-04-06 16:00:00	0	0	0	NA	0	27.9	10.2	221	15.6	3.06	10.4	13	7.5	103	182	3.9	134	1.1	13	28.3631551764587	1	1	0	0	1	0	2143-03-28 12:00:37	1	NA	365	365	90	90	30	30	0	0	0	NA
17990472	24074091	68	M	WHITE	2133-11-16 15:58:00	2133-11-27 14:30:00	0	0	0	NA	0	23.5	8	117	12.6	2.52	10.4	7	8.4	107	85	4.1	134	0.9	12	22.4	1	0	0	0	0	1	2133-11-22 14:12:38	1	NA	365	365	90	90	30	30	0	0	0	NA
18012089	24983906	65	M	WHITE	2124-07-22 21:40:00	2124-07-27 16:05:00	0	0	0	NA	0	35	11.3	205	13.3	3.47	20.3	9	8.5	110	155	3.6	142	0.6	13	28.3631551764587	0	0	0	0	0	1	2124-07-22 21:41:05	1	NA	365	365	90	90	30	30	0	0	1	128.4
18014622	23170453	46	F	WHITE	2183-04-22 18:31:00	2183-04-25 14:25:00	0	0	0	NA	0	25.3	9	249	14.2	3.01	4.2	19	7.7	99	158	3.8	132	0.3	4	23.48	0	1	0	0	0	0	NA	0	NA	365	365	90	90	30	30	0	0	0	NA
18030855	20001633	31	F	WHITE	2192-11-23 17:41:00	2192-11-25 18:50:00	1	0	0	2199-04-03	0	33.9	10.7	287	16	4.42	6.8	14	9	108	91	4	142	0.7	7	37.1	0	0	0	0	0	0	NA	0	2321	2321	365	2321	90	2321	30	0	0	0	NA
18037820	24565311	62	M	UNKNOWN	2133-08-17 14:39:00	2133-08-20 13:34:00	1	0	0	2138-07-25	0	32.9	10.7	51	16.8	3.03	3.9	9	7.9	111	101	4.4	141	0.8	19	24.235	0	1	0	0	0	1	2133-08-17 14:39:59	1	1802	1802	365	1802	90	1802	30	0	0	0	NA
18046197	23398644	39	M	WHITE	2173-11-02 02:29:00	2173-11-07 17:35:00	1	0	0	2178-11-01	0	37.7	13.7	184	13.9	4.51	7.5	15	8.9	105	155	3.5	138	0.6	9	28.3631551764587	1	0	0	0	0	0	NA	0	1824	1824	365	1824	90	1824	30	0	0	1	NA
18055926	21668508	81	M	WHITE	2145-11-18 17:51:00	2145-11-25 17:49:00	0	0	0	NA	0	36.9	11.5	209	14.6	3.97	9	7	8.8	94	147	5.1	140	0.8	18	28.97	1	0	1	1	0	0	NA	0	NA	365	365	90	90	30	30	0	0	1	NA
18083893	27616048	68	F	UNKNOWN	2115-02-13 00:22:00	2115-02-16 02:28:00	1	1	1	2115-02-16	0	48.5	16.6	68	16.7	5.36	17.1	19	8.1	109	137	4.4	140	1.4	31	28.3631551764587	0	1	1	0	1	1	2115-02-13 00:23:12	1	2	2	2	2	2	2	2	1	0	0	NA
18093110	26310804	71	M	WHITE	2145-07-02 19:10:00	2145-07-07 15:30:00	1	0	0	2147-08-28	0	32	11.2	181	12.2	3.46	5.8	13	8.5	92	68	3.7	134	0.9	18	21.7909090909091	1	0	0	0	0	0	NA	0	786	786	365	786	90	786	30	0	0	0	NA
18099864	21267889	85	F	WHITE	2164-01-12 18:11:00	2164-01-13 16:15:00	0	0	0	NA	0	43.7	14.9	241	13.6	4.83	6.7	14	9.5	100	98	4.3	141	0.7	17	27.9857142857143	1	1	0	1	0	0	NA	0	NA	365	365	90	90	30	30	0	0	0	NA
18101555	24136995	86	M	WHITE	2142-11-22 19:32:00	2142-11-30 15:20:00	0	0	0	NA	0	33.7	11.4	269	12.9	3.72	11.7	12	8.3	106	102	3.9	143	1.1	11	28.3631551764587	0	0	1	1	0	0	NA	0	NA	365	365	90	90	30	30	0	0	0	NA
18101622	25324149	66	M	WHITE	2145-12-12	2145-12-14 14:41:00	0	0	0	NA	0	39.7	12.8	190	13	4.16	11.2	10	8.3	104	117	4.1	137	0.7	18	28	0	0	0	0	0	0	NA	0	NA	365	365	90	90	30	30	0	0	0	15.1
18101982	20115373	78	F	WHITE	2164-08-13 12:57:00	2164-08-20 19:35:00	0	0	0	NA	0	30.2	9.9	199	13.7	3.45	9.4	10	8.8	94	121	3.6	131	0.6	12	29.3	1	1	0	0	0	0	NA	0	NA	365	365	90	90	30	30	0	0	1	NA
18109577	24540659	58	F	WHITE	2189-06-18 20:07:00	2189-06-24 16:35:00	0	0	0	NA	0	41.2	13.3	208	14.8	4.65	16.8	19	8.1	98	128	4.1	131	1.17218075397065	47	28.3631551764587	1	0	0	0	1	0	2192-08-25 05:29:00	1	NA	365	365	90	90	30	30	0	0	1	NA
18117885	27755108	71	M	WHITE	2157-06-14 22:08:00	2157-06-17 14:40:00	0	0	0	NA	0	40.2	13.1	168	13.8	4.59	12.5	13	8.5	99	93	3.6	136	1	15	28.9	1	0	1	0	1	0	2157-06-15 01:11:00	1	NA	365	365	90	90	30	30	0	0	0	NA
18119527	23446451	71	F	WHITE	2165-04-07 14:32:00	2165-04-16 16:40:00	0	0	0	NA	0	33.5	10.7	195	15	3.7	8.5	10	9.4	98	136	5.4	132	1.5	33.7504497189462	21.5	0	1	1	0	0	0	NA	0	NA	365	365	90	90	30	30	0	0	0	NA
18119596	29431608	40	F	ASIAN	2156-02-11 07:15:00	2156-02-21 10:37:00	0	0	0	NA	0	30.7	11.2	208	15	3.69	13.6	13	8.4	106	153.548267891973	4.8	136	0.8	17	26.8514285714286	1	1	0	0	1	1	2158-10-05 21:57:00	1	NA	365	365	90	90	30	30	0	0	0	NA
18123425	24061937	61	M	WHITE	2165-06-15 08:53:00	2165-06-19 15:30:00	0	0	0	NA	0	33.5	10.8	66	15.5	3.36	3.9	14	8.2	104	146	4.3	138	1.2	19	28.3857142857143	0	0	0	0	0	0	NA	0	NA	365	365	90	90	30	30	0	1	0	NA
18123902	24817239	46	M	OTHER	2163-11-20 16:07:00	2163-11-22 16:15:00	0	0	0	NA	0	38.3	12.7	263	13.4	3.92	4.7	15	9.3	99	87	4.1	136	1	15	28.3631551764587	0	0	0	1	0	0	NA	0	NA	365	365	90	90	30	30	0	0	0	3.3
18126184	21445578	77	M	WHITE - RUSSIAN	2114-03-02 17:28:00	2114-03-05 16:25:00	1	0	0	2115-09-26	0	32.3	10.3	295	13.2	2.89	9.1	12	9.1	99	121	4.7	140	0.6	17	38.45	1	1	0	1	0	0	NA	0	572	572	365	572	90	572	30	0	0	1	NA
18128096	24935896	44	M	WHITE	2180-12-21 19:04:00	2180-12-28 18:31:00	0	0	0	NA	0	46.9	15.3	173	11.7	4.87	7.8	10	9.4	99	280	4.9	138	1	11	28.3631551764587	0	1	1	0	1	0	2180-12-23 10:36:31	1	NA	365	365	90	90	30	30	0	0	0	NA
18132013	23086340	56	F	WHITE	2176-06-04 21:12:00	2176-06-22 13:45:00	0	0	0	NA	0	44.4	14.5	363	13	4.27	15.4	18	9.3	103	93	5	143	1	21	30.7	0	0	0	0	1	1	2176-06-04 21:46:00	1	NA	365	365	90	90	30	30	0	0	0	NA
18133319	25075942	52	F	BLACK/AFRICAN AMERICAN	2128-07-04 01:18:00	2128-07-16 16:40:00	1	0	0	2132-10-06	0	44.4	14.6	188	12.9	5.18	8.1	14	9.3	105	100.417706854145	4.3	139	0.8	14	34.9142857142857	1	1	1	0	1	0	2132-08-15 04:55:02	1	1554	1554	365	1554	90	1554	30	0	0	0	NA
18148920	22286357	51	F	WHITE	2177-09-12 22:25:00	2177-09-14 15:09:00	1	0	0	2185-09-19	0	28.5	9.3	52	15.1	2.59	1.7	12	7.5	108	51	3.4	142	0.3	2	22.7983606557377	0	0	0	0	0	0	NA	0	2928	2928	365	2928	90	2928	30	0	0	0	NA
18155864	24651439	92	F	WHITE	2188-12-08 02:46:00	2188-12-13 12:30:00	1	1	1	2188-12-13	1	26.2	8.7	166.173794739037	13.3	2.63	20.5	15	8.6	101	113	4.1	133	0.6	18	18.15	1	0	0	0	1	1	2188-12-08 02:47:30	1	4	4	4	4	4	4	4	1	0	1	NA
18184565	25996868	72	M	WHITE - OTHER EUROPEAN	2127-08-10 15:43:00	2127-08-24 20:08:00	0	0	0	NA	0	40.4	13.1	189	13.3	4.41	14.4	11	9	102	121	4.3	137	0.9	22	28.3631551764587	0	0	1	0	1	0	2127-08-10 15:44:16	1	NA	365	365	90	90	30	30	0	0	1	173.8
18192670	22868621	65	F	WHITE	2117-08-19 20:25:00	2117-08-24 17:35:00	0	0	0	NA	0	24.8	7.1	417	15.2514577600556	3.44	6.7	12	8.7	106	89	3.9	140	0.8	13	28.3631551764587	1	0	0	0	0	0	NA	0	NA	365	365	90	90	30	30	0	0	0	NA
18206648	28624257	76	M	WHITE	2137-04-27 16:17:00	2137-05-03 15:40:00	1	1	0	2138-04-22	0	36.5	12.8	92	16.4	4.08	6.7	13	9	100	87	3.7	133	1.2	22	28.3631551764587	1	0	1	0	0	0	NA	0	359	359	359	359	90	359	30	0	0	0	NA
18207188	26937422	68	F	WHITE - OTHER EUROPEAN	2157-04-25 14:00:00	2157-05-02 16:19:00	0	0	0	NA	0	31.3	10.7	172	14.1	3.35	14.7	13	8.4	115	117	3.7	145	0.8	13	37.2	0	0	1	0	0	1	2157-04-26 09:45:20	1	NA	365	365	90	90	30	30	0	0	0	NA
18220540	29593112	75	M	WHITE	2118-03-15 17:47:00	2118-03-17 15:30:00	0	0	0	NA	0	36.1	12.1	147	12.6	3.83	5.1	17	8.4	104	196	3.8	140	1.3	16	30.4583333333333	1	0	0	0	0	0	NA	0	NA	365	365	90	90	30	30	0	0	0	NA
18241589	27278705	76	M	WHITE	2168-03-21 13:42:00	2168-03-24 17:23:00	0	0	0	NA	0	32.3	10.5	219	16.2	3.51	13.3	11	9.1	105	111	3.7	139	0.8	9	22	0	1	1	0	0	0	NA	0	NA	365	365	90	90	30	30	0	0	0	NA
18248846	24074670	56	M	WHITE	2151-10-15 18:15:00	2151-10-19 15:25:00	0	0	0	NA	0	38.9	13.3	154	12.4	4.16	11.4	18	7.8	105	244	4.2	135	0.9	14	28.3631551764587	0	0	0	0	0	0	2151-10-15 19:31:00	1	NA	365	365	90	90	30	30	0	0	0	NA
18251176	28079136	69	F	WHITE	2143-10-24 06:25:00	2143-11-02 15:00:00	0	0	0	NA	0	41	13.6	134	14.2	4.23	18.8	17	7.7	108	260	3.7	142	0.7	14	28.3631551764587	0	1	0	0	1	1	2143-10-24 07:35:00	1	NA	365	365	90	90	30	30	0	0	0	NA
18254575	28963069	59	M	WHITE	2179-05-06 10:03:00	2179-05-09 15:36:00	0	0	0	NA	0	36.8	12.7	194	12.7	3.88	4.2	9	9	106	87	4.3	139	0.9	13	28.3631551764587	1	0	1	0	0	0	NA	0	NA	365	365	90	90	30	30	0	1	0	1.8
18254788	24202390	84	M	BLACK/AFRICAN AMERICAN	2141-01-03 17:13:00	2141-01-08 16:34:00	1	0	0	2142-01-26	0	38.9	13	179	14.2	4.79	5.9	13	9	106	80	3.2	144	1.4	18	22.75	0	1	0	0	0	0	NA	0	387	387	365	387	90	387	30	0	0	0	NA
18263303	26275265	66	M	WHITE	2112-02-02 21:22:00	2112-02-07 14:43:00	0	0	0	NA	0	36.7	12.7	156	12.2	3.58	6.5	18	8.7	99	112	3.7	136	0.7	7	28.9	1	0	0	0	0	0	NA	0	NA	365	365	90	90	30	30	0	0	0	NA
18274745	27207595	76	M	WHITE	2150-02-19 19:55:00	2150-02-27 12:35:00	0	0	0	NA	0	35.7	12.5	277	13.5	4.25	6.3	13	9.7	106	53	4.1	142	1.3	24	25.7	1	1	1	1	0	0	NA	0	NA	365	365	90	90	30	30	0	0	0	NA
18288293	28350166	76	F	ASIAN - CHINESE	2148-01-16 19:31:00	2148-01-18 20:30:00	0	0	0	NA	0	34.5	11.1	271	12.5	3.64	5.5	12	9.3	102	97	3.9	139	0.6	16	28.3631551764587	1	0	0	0	0	0	NA	0	NA	365	365	90	90	30	30	0	0	0	NA
18294133	24303267	91	F	WHITE	2131-02-14 20:15:00	2131-02-16 16:09:00	0	0	0	NA	0	32.6	10.6	254	14	3.75	10.6	14	9.2	94	85	4.2	130	0.8	16	28.3631551764587	0	0	0	0	0	0	NA	0	NA	365	365	90	90	30	30	0	0	1	74.3
18295541	21477422	63	M	WHITE	2163-03-03 14:22:00	2163-03-05 18:08:00	0	0	0	NA	0	20.9	7.2	165	15.3	2.73	9.8	15	9.1	102	88	4.4	134	1.5	26	37.43	1	0	0	0	0	0	NA	0	NA	365	365	90	90	30	30	0	0	0	NA
18296881	28774064	53	F	WHITE	2144-12-23 00:36:00	2145-01-04 14:43:00	0	0	0	NA	0	42.1	13.8	328	14.4	4.14	9.6	7	8.6	105	105	3.7	140	0.5	10	28.3631551764587	0	0	0	0	1	0	2146-04-19 20:48:27	1	NA	365	365	90	90	30	30	0	0	0	53
18297041	29413796	54	M	WHITE	2177-10-01 13:52:00	2177-10-03 09:05:00	0	0	0	NA	0	46.4	15.6	223	13.1	5.27	8.5	18	9.7	100	86	3.6	138	0.9	16	24.1	1	0	0	0	0	0	NA	0	NA	365	365	90	90	30	30	0	0	0	NA
18299196	23479732	64	F	WHITE	2159-12-02 07:15:00	2159-12-07 14:31:00	0	0	0	NA	0	39	12.9	203	13.2	4.34	8.1	18	9	104	114	3.5	142	0.7	7	33.1	0	0	0	0	0	0	NA	0	NA	365	365	90	90	30	30	0	0	0	NA
18300644	22498561	57	F	WHITE	2169-05-26 01:09:00	2169-05-31 16:03:00	0	0	0	NA	0	30.6	9.9	349.022528447889	13.5	3.59	7.6	20	9	97	125	4.1	134	0.5	11	19.2	0	0	0	0	0	0	NA	0	NA	365	365	90	90	30	30	0	0	0	NA
18309725	25165600	65	F	WHITE	2183-12-20 18:37:00	2183-12-30 18:25:00	0	0	0	NA	0	36.3	12.2	263	12.5	3.63	8	11	9.2	104	91	4.3	141	0.7	9	28.3631551764587	1	0	0	0	0	0	2183-12-23 16:10:38	1	NA	365	365	90	90	30	30	0	0	0	NA
18311448	22826158	55	M	UNKNOWN	2170-04-20 21:11:00	2170-04-21 14:20:00	0	0	0	NA	0	46.3	15.3	211	13.6	4.77	14.3	14	8.7	102	99	4.3	142	1.1	16	31.8285714285714	1	0	1	1	0	0	NA	0	NA	365	365	90	90	30	30	0	0	0	NA
18315752	25514609	72	M	UNKNOWN	2186-03-29 05:55:00	2186-04-07 20:24:00	1	1	1	2186-04-07	1	34.8	10.8	241	16.8	3.95	14	14	9.1	107	200	4.8	140	1.9	41	28.3631551764587	0	1	1	1	1	1	2186-03-29 05:55:34	1	8	8	8	8	8	8	8	1	0	0	NA
18345333	28270540	60	M	WHITE	2110-10-12 17:45:00	2110-10-14 22:23:00	0	0	0	NA	0	43.3	14	242	16.7	4.55	7.8	15	8.7	103	96	4	141	0.8	12	39.9	0	0	0	0	0	0	NA	0	NA	365	365	90	90	30	30	0	0	0	NA
18353389	22641805	64	F	WHITE	2152-05-10 07:15:00	2152-05-13 14:00:00	0	0	0	NA	0	36.9	12.5	191	13.9	4.26	6.3	9	6.9	113	161	3.9	142	0.7	10	31.2820895522388	0	0	0	0	0	0	NA	0	NA	365	365	90	90	30	30	0	0	0	NA
18363218	20595192	55	F	WHITE	2172-03-11 07:08:00	2172-03-12 14:25:00	0	0	0	NA	0	28.7	10	147	13.4	3.1	3.8	11	8.7	114	92	4.8	141	1.4	30	32.4042857142857	1	0	0	0	0	0	NA	0	NA	365	365	90	90	30	30	0	0	0	NA
18364002	26585687	50	M	WHITE	2122-07-06 15:41:00	2122-07-13 15:15:00	1	1	1	2122-10-04	0	22.5	7.5	86	17.1	2.05	6.6	15	8.8	95	97	4.6	134.80770716847	2.1	34	28.3631551764587	1	1	0	0	0	0	NA	0	89	89	89	89	89	89	30	0	0	0	NA
18365125	26763141	61	M	NATIVE HAWAIIAN OR OTHER PACIFIC ISLANDER	2179-08-15 07:45:00	2179-08-21 20:05:00	1	1	1	2179-08-23	0	18.5	6.5	36	15.1748220214786	1.72	9.5	20	7.3	90	112	3.8	130	1.7	44	28.3631551764587	1	0	0	0	0	0	NA	0	7	7	7	7	7	7	7	1	0	0	NA
18369202	26430777	24	F	BLACK/AFRICAN AMERICAN	2135-05-07 20:19:00	2135-05-28 14:05:00	0	0	0	NA	0	29.1	9.3	320	15.1	3.18	12.4	9	7.5	116	90	4.3	142	1.9	30	28.3631551764587	0	0	0	0	0	0	2135-05-11 20:38:22	1	NA	365	365	90	90	30	30	0	0	1	NA
18374795	27534790	80	F	WHITE	2178-05-27 04:17:00	2178-05-31 16:10:00	1	1	0	2179-03-23	0	29.1	8.8	34	18	3.2	2.3	12	8.7	101	91	3.5	141	0.6	16	23.5813725490196	1	0	1	0	0	0	NA	0	299	299	299	299	90	299	30	0	0	0	NA
18378646	25479056	50	M	WHITE	2157-05-05 16:14:00	2157-05-07 14:18:00	0	0	0	NA	0	33.7	11.5	153	12.8	3.77	12.5	13	8.2	109	85	3.4	145	0.9	14	26.3	0	0	0	0	0	0	NA	0	NA	365	365	90	90	30	30	0	0	1	32.9
18397501	28322771	74	F	WHITE	2164-04-29 22:22:00	2164-05-04 16:46:00	0	0	0	NA	0	30.6	10.5	226	12.4	3.44	15	14	9	106	114	4.2	138	1	25	28.3631551764587	1	0	0	1	0	0	NA	0	NA	365	365	90	90	30	30	0	0	0	NA
18401585	25903599	65	M	WHITE	2164-08-16 07:15:00	2164-08-18 18:25:00	0	0	0	NA	0	36.7	11.9	279	13.1	3.93	12.8	14	8.9	103	133	4.4	138	1.3	15	28.4761904761905	0	0	0	0	0	0	NA	0	NA	365	365	90	90	30	30	0	0	0	NA
18409446	22755997	72	F	BLACK/AFRICAN AMERICAN	2148-07-28 23:21:00	2148-08-08 16:05:00	0	0	0	NA	0	31.2	10	270	13.2	3.41	11	14	10.3	106	91	4.1	144	0.8	13	28.3666666666667	1	0	0	0	0	0	NA	0	NA	365	365	90	90	30	30	0	0	0	NA
18413950	24004831	66	M	WHITE - OTHER EUROPEAN	2189-01-10 17:47:00	2189-01-11 19:40:00	0	0	0	NA	0	42.2	13.9	221	13.1	4.63	7.4	7	9.2	103	103	4.1	135	0.8	19	28.3631551764587	1	0	0	0	0	0	NA	0	NA	365	365	90	90	30	30	0	0	0	NA
18425153	26106155	62	F	WHITE	2128-06-12 02:51:00	2128-06-14 15:50:00	0	0	0	NA	0	32.5	10	268	13.9	3.35	6.5	21	9.4	99	85	5	139	1.5	28	28.3631551764587	0	1	1	0	0	0	NA	0	NA	365	365	90	90	30	30	0	0	0	NA
18425799	22882277	68	F	WHITE	2160-08-21 17:51:00	2160-08-24 13:15:00	0	0	0	NA	0	39.2	12.8	358	13.8	4.31	9	12	9.3	103	93	4.2	137	0.6	12	28.3631551764587	1	0	0	0	0	0	NA	0	NA	365	365	90	90	30	30	0	0	0	NA
18425923	26884240	77	F	WHITE	2186-07-06 17:21:00	2186-07-09 18:00:00	1	1	1	2186-09-11	0	31.1	10.5	264	15	3.21	5	12	8.9	105	93	3.2	141	1.1	14	28.3631551764587	1	0	0	0	0	0	NA	0	66	66	66	66	66	66	30	0	1	0	NA
18448597	23269069	63	M	WHITE	2138-07-27 20:12:00	2138-07-30 17:03:00	0	0	0	NA	0	44.3	14.5	160	14.4	4.6	6.6	12	9.4	106	109	4.4	142	0.9	18	28.3631551764587	1	0	1	0	0	0	NA	0	NA	365	365	90	90	30	30	0	0	0	NA
18455225	21437009	66	M	WHITE	2171-05-02 20:03:00	2171-06-04 18:56:00	0	0	0	NA	0	35.6	11.3	103	13	3.11	10.9	13	7.3	104	147	3.5	133	1.6	45	28.3631551764587	0	0	1	0	1	1	2171-05-02 21:17:00	1	NA	365	365	90	90	30	30	0	0	0	NA
18466553	22889490	54	F	WHITE	2173-03-08 01:05:00	2173-03-12 17:46:00	0	0	0	NA	0	28.8	9.4	178	19.9	3.3	11.5	18	7.4	98	75	4.9	138	0.7	11	23.4315789473684	0	0	0	0	0	0	NA	0	NA	365	365	90	90	30	30	0	0	0	NA
18467762	21464552	78	F	WHITE	2185-02-01 20:57:00	2185-02-13 18:57:00	0	0	0	NA	0	33	9.6	413	17.2	3.87	13	16	9.6	95	114.609603903196	4.1	137	0.8	20	24.8333333333333	0	1	1	1	0	1	2185-02-08 10:34:42	1	NA	365	365	90	90	30	30	0	0	0	NA
18473796	27126572	57	F	WHITE	2156-01-12 17:38:00	2156-01-14 16:01:00	0	0	0	NA	0	40.5	13.4	185	13	4.49	8.9	14	9.2	102	127	4.3	141	0.7	12	28.3631551764587	0	0	0	0	0	0	NA	0	NA	365	365	90	90	30	30	0	0	1	NA
18477696	29159426	53	M	WHITE	2155-05-08 13:54:00	2155-05-22 14:30:00	1	0	0	2162-06-22	0	34.2	11.9	271	15	4.08	3.3	14	8.3	97	80	4.3	133	0.7	16	18.3	0	0	0	0	0	0	NA	0	2601	2601	365	2601	90	2601	30	0	0	1	NA
18481864	28556718	36	F	WHITE	2128-12-09 01:40:00	2128-12-22 16:45:00	0	0	0	NA	0	23.7	7.6	264	17.7	2.48	16.1	15	7.9	96	135	3.1	134	0.6	7	36.3	0	0	0	0	0	0	NA	0	NA	365	365	90	90	30	30	0	0	0	NA
18484451	27711099	49	M	UNABLE TO OBTAIN	2144-10-20 14:12:00	2144-11-09 08:00:00	1	1	1	2144-11-09	0	31.7	10.9	262	15.3	3.23	7.79768644186071	11	7.3	106	98	3.9	140	0.7	15	28.3631551764587	1	0	0	0	1	1	2144-10-20 14:13:45	1	19	19	19	19	19	19	19	1	0	0	NA
18484648	20680942	65	F	WHITE - OTHER EUROPEAN	2136-02-20 20:39:00	2136-02-23 17:30:00	0	0	0	NA	0	27.8	9	491	11.9	2.84	20.3	12	8.3	98	91	3.6	131	1.3	40	24.1333333333333	1	0	0	0	0	0	NA	0	NA	365	365	90	90	30	30	0	0	0	NA
18487217	24504787	75	M	WHITE	2150-12-01 00:50:00	2150-12-06 14:53:00	1	0	0	2153-04-11	0	39.9	12.8	261	13.9	4.23	7	8	8.9	99	209	5.1	138	0.8	8	31.3	0	1	0	0	0	0	NA	0	861	861	365	861	90	861	30	0	0	0	NA
18487963	21042177	83	M	WHITE	2158-05-12 20:30:00	2158-05-14 18:10:00	1	1	0	2158-09-27	0	38.5	12.7	448	14	4.2	12.9	16	9.2	101	98	4.4	142	3.4	51	26.8916666666667	0	0	0	1	0	0	NA	0	137	137	137	137	90	137	30	0	0	1	NA
18502168	28983494	33	F	WHITE	2174-03-13 21:36:00	2174-03-17 17:05:00	0	0	0	NA	0	34.1	11.4	435	17	4.18	7.3	16	10	102	107	4	138	0.5	7	19.1	0	0	0	0	0	0	NA	0	NA	365	365	90	90	30	30	0	0	1	182.4
18504548	24758636	34	F	WHITE	2134-11-08 03:30:00	2134-11-11 16:55:00	0	0	0	NA	0	40.9	13.5	242	13.1	4.62	15.6	20	9.2	102	97	5.1	138	0.9	31	37	0	0	0	0	0	0	NA	0	NA	365	365	90	90	30	30	0	0	0	NA
18507869	26551811	82	F	WHITE	2124-12-11 07:53:00	2124-12-14 16:24:00	0	0	0	NA	0	34.2	11.1	326	13.4	3.81	7.3	15	9.4	104	94	4.5	141	0.6	13	28.3631551764587	1	0	0	0	1	0	2124-12-11 08:40:00	1	NA	365	365	90	90	30	30	0	0	0	NA
18516401	29608364	65	F	WHITE	2125-03-09 01:33:00	2125-03-11 13:53:00	0	0	0	NA	0	37.1	12.7	208	13.6	4.27	9.5	16	8.7	104	94	4.2	142	0.7	12	27.675	1	0	0	0	0	0	NA	0	NA	365	365	90	90	30	30	0	0	0	NA
18519010	24224298	56	F	BLACK/AFRICAN AMERICAN	2144-07-31 18:05:00	2144-08-08 16:44:00	0	0	0	NA	0	44.3	14.4	231	13.3	4.75	8.3	13	9.3	109	128	4	145	0.6	12	34.55	0	0	0	0	1	0	2144-08-03 21:52:04	1	NA	365	365	90	90	30	30	0	0	1	NA
18521700	20964839	76	M	WHITE	2138-11-16 06:05:00	2138-11-30 19:03:00	1	1	0	2139-02-19	0	31.1	10.5	346	13	3.25	10.5	18	9.2	102	110	4	140	1.3	17	32.6444444444445	0	0	1	0	1	0	2138-11-16 14:48:12	1	94	94	94	94	90	94	30	0	0	0	10.9
18542809	29708339	72	M	WHITE	2133-05-12 05:13:00	2133-05-15 14:22:00	0	0	0	NA	0	39	13.3	219	12.1	4.17	9.9	14	9.6	100	112	4.3	139	0.9	15	28.3631551764587	0	0	0	0	0	0	NA	0	NA	365	365	90	90	30	30	0	0	0	NA
18548280	23444508	72	M	WHITE	2159-05-23 18:07:00	2159-05-28 16:00:00	0	0	0	NA	0	35.6	11.2	236	14	3.72	7.3	12	8.6	104	104	4.4	139	1.3	16	35.1	0	0	0	0	0	0	NA	0	NA	365	365	90	90	30	30	0	0	0	NA
18566770	23341120	74	M	WHITE	2181-09-08 13:58:00	2181-09-13 16:20:00	0	0	0	NA	0	27.2	9.6	148	12.9	2.86	14.9	10	8.2	112	107	4.4	141	0.8	12	28.3631551764587	1	0	1	0	1	1	2181-09-08 13:59:28	1	NA	365	365	90	90	30	30	0	0	0	NA
18581957	28378344	75	M	WHITE	2117-05-17 21:42:00	2117-05-19 15:45:00	0	0	0	NA	0	40.3	13.5	239	13.5	4.38	7.5	12	9.4	100	90	4.2	137	1.1	17	29.4	1	0	1	0	0	0	NA	0	NA	365	365	90	90	30	30	0	0	1	NA
18584075	26573764	89	F	WHITE	2166-03-29 05:05:00	2166-04-06 12:20:00	1	1	1	2166-04-06	1	30.7	9.9	249	15.2	3.41	11	18	8.8	101	191	4.2	138	1.4	26.6916461209477	28.3631551764587	0	0	0	0	1	1	2166-03-29 06:22:00	1	7	7	7	7	7	7	7	1	0	0	NA
18584807	28193282	53	M	WHITE	2165-12-07 03:00:00	2165-12-12 16:20:00	0	0	0	NA	0	32.8	11.6	177	12.5	3.82	15.7	8	8.3	107	120	4.7	139	0.9	15	28.3631551764587	0	0	0	0	1	1	2165-12-07 10:08:59	1	NA	365	365	90	90	30	30	0	0	0	NA
18586982	22607527	65	F	WHITE	2160-11-24 02:41:00	2160-11-26 20:33:00	1	1	0	2161-04-07	0	27.6	8.9	86	16.1	2.49	5.5	13	7.9	107	150	4.3	143	0.4	10	28.3631551764587	0	0	0	1	0	0	2160-11-24 04:04:00	1	133	133	133	133	90	133	30	0	0	1	NA
18588613	21421855	30	M	OTHER	2172-07-17 02:53:00	2172-08-03 17:40:00	0	0	0	NA	0	27.4	8.8	140.093352833927	17.2	3.61	8.3	12	8	109	80	4	139	0.9	8	32.8380952380952	0	0	0	0	0	0	NA	0	NA	365	365	90	90	30	30	0	0	0	71.9
18593450	27175927	54	M	PORTUGUESE	2146-05-24 20:20:00	2146-05-25 13:15:00	1	0	0	2155-04-04	0	40.4	13.8	111	13.5	4.13	4.2	10	8.6	107	100	3.8	141	0.8	13	36.15	0	0	0	0	0	0	NA	0	3236	3236	365	3236	90	3236	30	0	0	0	NA
18596864	23318668	81	F	WHITE	2152-04-25 22:54:00	2152-04-29 18:18:00	0	0	0	NA	0	26.8	8.7	280	18.5	3.05	13.8	14	8.5	105	106	4.7	136	0.7	62	28.3631551764587	1	0	0	0	0	0	2152-04-25 23:08:13	1	NA	365	365	90	90	30	30	0	0	0	NA
18610959	21546629	47	M	WHITE	2163-07-03 16:40:00	2163-07-18 14:37:00	0	0	0	NA	0	25.9	8.6	79	18.8	2.31	8	15	7.6	101	215	2.8	128	0.9	16	27.4	0	0	0	0	0	0	NA	0	NA	365	365	90	90	30	30	0	0	1	NA
18614569	27063291	72	M	WHITE	2133-02-05 15:29:00	2133-02-09 17:13:00	1	0	0	2145-05-31	0	37.1	12.3	305	15	4.06	22.7	19	8.6	104	206	3.9	138	1.5	23	21.6421052631579	0	1	1	0	0	0	NA	0	4497	4497	365	4497	90	4497	30	0	0	0	NA
18619767	27865862	59	M	WHITE	2120-01-18 14:35:00	2120-01-29 15:39:00	0	0	0	NA	0	32.9955592691188	11.170140377433	67	12.7	3.44355437136784	6.4	13	8.2	109	123	4.2	143	0.9	15	28.8	1	0	1	0	1	1	2120-01-26 10:58:07	1	NA	365	365	90	90	30	30	0	0	0	NA
18621405	20696200	55	F	WHITE	2156-09-11 20:36:00	2156-09-15 19:00:00	0	0	0	NA	0	36.7	13.4	300	14.9	4.29	7.9	11	9.3	106	83	4	140	0.9	5	25.98	0	0	0	0	0	0	NA	0	NA	365	365	90	90	30	30	0	0	0	NA
18626398	22206604	83	M	WHITE	2122-05-05 03:29:00	2122-05-12 16:45:00	0	0	0	NA	0	38.9	12.5	182	13.5	4.54	7.5	15	8.8	108	106	4.2	146	1.6	27	30.3	0	0	1	0	1	0	2122-05-06 19:59:04	1	NA	365	365	90	90	30	30	0	0	0	NA
18641036	20331964	57	F	WHITE	2169-05-01 17:22:00	2169-05-11 15:25:00	0	0	0	NA	0	34.3	12.3	168	14.7	3.69	5.1	18	7.8	106	92	3.7	142	0.5	6	28.3631551764587	0	0	0	0	0	0	2169-05-01 17:23:20	1	NA	365	365	90	90	30	30	0	0	0	NA
18642103	22716841	83	M	UNABLE TO OBTAIN	2166-04-13 03:05:00	2166-04-21 11:30:00	0	0	0	NA	0	24.4	7.8	306	18.5	2.73	8.9	11	8.7	110	140	5.2	142	1.7	33.2455860958154	28.3631551764587	0	1	1	0	0	0	NA	0	NA	365	365	90	90	30	30	0	0	0	NA
18651255	20380570	58	M	WHITE - OTHER EUROPEAN	2154-08-29 16:05:00	2154-09-03 22:28:00	0	0	0	NA	0	37.6	12.8	229	12.4	4.23	8.4	12	9	105	88	3.7	142	0.8	12	28.3631551764587	1	0	1	0	1	0	2154-08-30 13:04:36	1	NA	365	365	90	90	30	30	0	0	0	NA
18653315	22727747	55	M	HISPANIC/LATINO - DOMINICAN	2116-06-06 10:39:00	2116-06-17 17:15:00	0	0	0	NA	0	27.2	9.6	102	19.2	2.64	15.9	15	9.5	108	145	3.3	142	2.3	52	31.9333333333333	1	0	0	0	1	0	2116-06-06 10:40:29	1	NA	365	365	90	90	30	30	0	0	1	NA
18660386	29556807	46	M	WHITE	2146-05-31	2146-06-02 15:20:00	0	0	0	NA	0	30.9	10.7	184	13.3	3.41	9.3	12	9.1	105	111	3.9	140	0.6	15	25.5	0	0	0	0	0	0	2146-05-31 16:29:31	1	NA	365	365	90	90	30	30	0	0	1	NA
18666009	29593278	53	F	WHITE	2165-09-29 21:29:00	2165-10-02 17:00:00	1	1	0	2166-08-08	0	31.5	9.1	267.236746512939	20.4	4.02	9.3	11	9.2	103	113	4	141	0.7	8	28.3631551764587	0	0	0	0	0	0	NA	0	312	312	312	312	90	312	30	0	0	0	NA
18672293	25283766	79	F	UNKNOWN	2173-08-24 16:16:00	2173-09-10 13:00:00	0	0	0	NA	0	35.3	11.3	182	13.9	3.78	10.5	19	9.1	98	125	4.8	135	1.1	20	22.8333333333333	1	1	1	1	1	0	2173-08-27 10:13:54	1	NA	365	365	90	90	30	30	0	0	0	NA
18676450	22979133	89	M	WHITE	2163-03-05 21:22:00	2163-03-10 13:25:00	0	0	0	NA	0	35.2	11.8	14	15.3	3.73	2.6	13	8.5	93	76	5.5	134.9326470425	2.7	45	28.3631551764587	0	0	1	1	0	0	NA	0	NA	365	365	90	90	30	30	0	0	1	NA
18698682	23521321	67	M	UNKNOWN	2176-03-03 21:51:00	2176-03-05 13:00:00	0	0	0	NA	0	37.2	13	152	13.5	3.63	10.9	15	7.9	96	108	3	138	0.7	4	28.3631551764587	1	0	0	1	0	0	2176-03-03 21:52:39	1	NA	365	365	90	90	30	30	0	0	0	NA
18734434	28879043	67	M	BLACK/AFRICAN AMERICAN	2186-12-06 18:25:00	2186-12-07 16:57:00	0	0	0	NA	0	36.2	12.4	132	12.6	3.88	6.1	15	8.1	104	146	3.7	137	0.8	12	28.3631551764587	1	1	1	0	0	0	NA	0	NA	365	365	90	90	30	30	0	0	0	NA
18743259	23978327	54	M	WHITE	2141-05-17 23:47:00	2141-05-21 16:16:00	0	0	0	NA	0	35.4	11.5	227	19.5	4.17	9.8	16	8	101	156	3.9	135	1	19	28.3631551764587	0	0	0	0	0	0	2141-05-18 07:58:31	1	NA	365	365	90	90	30	30	0	0	0	NA
18749872	27518931	89	M	WHITE	2123-06-07 02:26:00	2123-06-14 13:55:00	0	0	0	NA	0	35.4	11.8	81	16.4	3.65	12.8	11	7.6	101	167	5.1	141	1.3	34	28.3631551764587	0	1	1	1	0	1	2123-06-07 04:10:00	1	NA	365	365	90	90	30	30	0	0	1	NA
18758841	27307856	44	M	WHITE	2150-06-24 15:15:00	2150-06-25 18:59:00	0	0	0	NA	0	38.4	12.4	224	12.4	3.96	7.9	13	9	97	94	4	136	0.8	11	28.3	1	0	0	0	0	0	NA	0	NA	365	365	90	90	30	30	0	0	0	NA
18764794	25385358	30	F	ASIAN - ASIAN INDIAN	2162-01-24 00:34:00	2162-01-25 18:41:00	0	0	0	NA	0	26.6	8.8	191	14.3	3.24	6.4	8	8.07625295786234	112	102	3.1	134	0.4	6	17.8	0	0	0	0	0	0	NA	0	NA	365	365	90	90	30	30	0	0	0	NA
18782683	20215795	25	F	WHITE	2186-02-09 17:38:00	2186-02-10 15:11:00	0	0	0	NA	0	39.4	13.2	308	12	4.38	7.2	17	9.1	101	73	4.1	140	0.6	6	33.5	0	0	0	0	0	0	NA	0	NA	365	365	90	90	30	30	0	0	0	NA
18785968	28569925	53	M	WHITE	2184-11-09 17:51:00	2184-11-11 11:16:00	0	0	0	NA	0	41.8	14.4	272	13.5	4.84	7	11	8.8	104	97	4.1	139	1	12	28.16	1	0	0	0	0	0	NA	0	NA	365	365	90	90	30	30	0	0	0	NA
18812449	25707918	77	F	UNKNOWN	2123-02-19 00:43:00	2123-02-24 14:15:00	1	0	0	2127-03-08	0	28.9	9.5	173	13.3	3.03	11.6	13	8.9	102	143	3.6	135	1	12	25.7	0	0	0	1	0	0	NA	0	1477	1477	365	1477	90	1477	30	0	0	0	NA
18840108	21157420	65	F	WHITE	2193-09-03 11:46:00	2193-09-08 14:44:00	1	1	1	2193-09-08	1	36.7	11.3	255	14.6	3.61	11.3	19	8.1	99	186.68647964012	5.2	134	1.1	29	39.075	1	0	0	0	1	1	2193-09-03 11:47:24	1	4	4	4	4	4	4	4	1	0	0	NA
18846752	24733469	54	M	WHITE	2171-06-11 22:32:00	2171-06-22 13:32:00	0	0	0	NA	0	46	15.3	269	13.4	5.02	8.2	14	10.2	101	115	4.3	140	0.9	4	29.4	0	1	0	0	0	0	NA	0	NA	365	365	90	90	30	30	0	0	0	NA
18849355	25610671	83	F	BLACK/AFRICAN AMERICAN	2127-05-14 00:45:00	2127-05-15 13:10:00	1	1	0	2128-03-27	0	36.3	12.1	264	14.2	4.29	9.1	11	9.1	104	105	4	139	0.8	15	24.9333333333333	1	0	0	0	0	0	NA	0	317	317	317	317	90	317	30	0	0	0	NA
18862498	29762400	62	M	WHITE	2194-06-29 09:12:00	2194-07-03 17:15:00	1	0	0	2197-03-25	0	38.4	13.1	129	13.9	3.78	9.5	11	7.3	104	110	3.2	139	0.8	17	28.3631551764587	0	0	1	1	0	1	2194-06-29 11:23:00	1	999	999	365	999	90	999	30	0	0	0	NA
18864593	20434075	27	F	WHITE	2180-06-01 22:30:00	2180-06-05 12:38:00	0	0	0	NA	0	34.2	11.1	319	13.1	4.03	13.9	14	9.1	102	71	4.5	141	0.6	9	18.3285714285714	0	0	0	0	0	0	NA	0	NA	365	365	90	90	30	30	0	1	0	52.7
18869716	24909837	75	M	SOUTH AMERICAN	2171-03-20 19:14:00	2171-03-22 17:21:00	0	0	0	NA	0	38.2	12.7	321	12.4	4.06	10.3	12	8.7	102	136	4	136	0.9	13	26.4111111111111	1	1	0	0	0	0	NA	0	NA	365	365	90	90	30	30	0	0	0	NA
18869734	26323489	60	M	WHITE	2159-11-05 02:18:00	2159-11-05 16:00:00	0	0	0	NA	0	27.2	8.7	31	15.7	2.87	1.6	11	8	109	97	4.4	144	0.8	21	38	1	1	0	0	0	0	NA	0	NA	365	365	90	90	30	30	0	0	0	NA
18883174	29012769	77	F	ASIAN - CHINESE	2183-01-19 22:16:00	2183-01-22 17:00:00	0	0	0	NA	0	38.8	12.4	195	12.3	3.97	4.2	16	9.2	103	108	4.3	146	0.6	14	26.7	1	0	0	0	0	0	NA	0	NA	365	365	90	90	30	30	0	0	0	NA
18891623	27681513	44	M	WHITE	2138-09-19 02:46:00	2138-09-19 20:30:00	0	0	0	NA	0	48.9	16.1	171	15.3	5.45	9.2	11	9.8	98	81	4	138	0.8	14	28.3631551764587	0	1	0	0	0	0	NA	0	NA	365	365	90	90	30	30	0	0	0	NA
18901186	26557141	80	M	WHITE	2186-02-14 07:15:00	2186-03-04 13:50:00	0	0	0	NA	0	37	12.5	264	13.6	3.97	11.8	21	8.7	96	205	3.4	139	1.6	21	28.3631551764587	0	1	1	0	0	1	2186-02-28 02:32:18	1	NA	365	365	90	90	30	30	0	0	0	NA
18933873	24907947	56	F	WHITE	2149-05-27 02:00:00	2149-05-29 14:21:00	0	0	0	NA	0	39.3	13.4	375	14	4.07	15.3	15	8.8	107	182	4.1	138	0.8	14	31.2333333333333	0	0	0	0	0	0	NA	0	NA	365	365	90	90	30	30	0	0	0	NA
18934666	25062733	25	F	HISPANIC/LATINO - PUERTO RICAN	2150-11-08 20:43:00	2150-11-09 17:00:00	0	0	0	NA	0	30.5	10.3	243	12.3	3.68	7.6	11	8.4	99	282	4.3	134	0.6	10	23.3	0	0	0	0	0	0	NA	0	NA	365	365	90	90	30	30	0	0	0	NA
18938290	28710816	43	M	WHITE	2128-04-24 14:26:00	2128-04-27 14:20:00	0	0	0	NA	0	47.4	15.9	234	13.7	5.07	14.3	16	8.9	99	88	3.8	138	1.3	13	22.3166666666667	0	0	0	0	0	0	NA	0	NA	365	365	90	90	30	30	0	0	0	NA
18938959	28674409	59	F	WHITE	2156-07-18 13:30:00	2156-07-22 17:08:00	1	1	1	2156-10-03	0	39.5	13.4	368	12	4.11	10.6	16	9.8	99	101	4.9	135	0.8	13	19.33	1	0	0	1	0	0	NA	0	76	76	76	76	76	76	30	0	0	1	NA
18939051	27779579	74	F	WHITE	2171-10-01 16:16:00	2171-10-02 16:23:00	0	0	0	NA	0	39.4	13.6	163	12.6	4.02	6.1	13	9.3	107	108	4.1	141	0.8	18	28.3631551764587	0	0	0	0	0	0	NA	0	NA	365	365	90	90	30	30	0	0	0	NA
18947686	29373062	60	M	WHITE	2180-05-15 02:49:00	2180-05-15 15:20:00	0	0	0	NA	0	35.1	12.2	204	13.1	3.79	9	11	8.3	108	91	3.9	140	0.8	16	18.2679245283019	0	0	0	0	0	0	NA	0	NA	365	365	90	90	30	30	0	0	0	NA
18951772	22531375	72	M	WHITE - OTHER EUROPEAN	2156-01-04 20:00:00	2156-01-17 14:50:00	0	0	0	NA	0	38	12.7	216	13.5	3.94	15.1	19	8.8	101	154.828732539052	4.4	137	1	19	37.3777777777778	1	1	1	0	0	0	NA	0	NA	365	365	90	90	30	30	0	0	1	NA
18952379	26042313	65	M	WHITE	2145-03-18 09:30:00	2145-03-20 13:50:00	0	0	0	NA	0	32.7	11.2	251	13.2	3.81	10.8	15	8.3	100	280	4.4	134	1.6	26	36.7166666666667	0	1	1	0	0	0	NA	0	NA	365	365	90	90	30	30	0	0	0	NA
18952937	20554791	72	M	WHITE	2162-03-24 17:47:00	2162-04-14 13:49:00	1	1	1	2162-04-14	1	27.7	9.1	255	17.9	3.1	14.1	17	8.5	98	56	4.5	135	1.22356847228921	39.6089259998794	28.3631551764587	0	1	0	0	1	1	2162-03-29 13:39:45	1	20	20	20	20	20	20	20	1	0	1	NA
18954725	29059739	60	F	OTHER	2157-09-30 11:45:00	2157-10-04 18:43:00	0	0	0	NA	0	37.2	11.1	329	15.5	4.63	6.6	9	9.8	103	120	5	139	0.8	15	36	1	0	0	0	0	0	NA	0	NA	365	365	90	90	30	30	0	0	0	NA
18959454	22788443	64	M	WHITE	2190-06-30 19:30:00	2190-07-01 13:20:00	0	0	0	NA	0	32.5	10.5	254	13.5	3.57	5	14	8.4	112	87	4.5	143	1.1	24	31.6571428571429	0	0	0	0	0	0	NA	0	NA	365	365	90	90	30	30	0	0	0	NA
18976655	20469702	63	M	WHITE	2127-06-22 23:27:00	2127-06-24 17:00:00	0	0	0	NA	0	40.1	13.9	179	12.7	4.3	6.1	14	8.7	105	94	4.1	142	0.9	14	28.36	1	0	0	0	0	0	NA	0	NA	365	365	90	90	30	30	0	0	0	NA
18991780	26286259	67	M	UNKNOWN	2141-02-27 20:01:00	2141-03-08 14:15:00	0	0	0	NA	0	48.1	15.9	188	14.6	5.74	9.1	12	9	100	98	4.5	136	1.3	23	26.8	1	0	0	0	0	0	NA	0	NA	365	365	90	90	30	30	0	0	0	60.5
18991817	27643388	39	F	WHITE	2118-02-14 16:18:00	2118-02-17 19:00:00	1	0	0	2119-11-05	0	35.1	11.3	247	12.3	3.62	5.2	19	8.6	103	93	4.2	140	0.7	17	32.9	0	0	0	0	0	0	NA	0	628	628	365	628	90	628	30	0	0	1	NA
18995719	21946744	52	M	WHITE	2123-08-16 08:11:00	2123-08-17 16:00:00	0	0	0	NA	0	42.3	14.1	300	14.7	5.09	10	13	8.7	105	131	3.8	141	0.9	12	28.3631551764587	1	1	0	0	0	0	NA	0	NA	365	365	90	90	30	30	0	0	0	NA
18996541	25987131	66	F	WHITE	2114-10-15 13:01:00	2114-10-17 17:55:00	0	0	0	NA	0	36.2	11.7	269	14.6	3.54	10.9	15	9.4	103	123	3.9	142	0.7	14	27.2	1	0	0	0	0	0	NA	0	NA	365	365	90	90	30	30	0	0	0	NA
18998025	28175059	73	F	UNABLE TO OBTAIN	2120-05-12 23:15:00	2120-05-29 19:03:00	0	0	0	NA	0	34.3	11	207	14	3.54	11.7	16	8.7	95	116	3.5	136	0.6	16	28.3631551764587	1	0	0	0	1	1	2120-05-12 00:46:00	1	NA	365	365	90	90	30	30	0	0	0	3
19022227	28814764	26	M	OTHER	2135-12-22 17:05:00	2135-12-25 14:31:00	0	0	0	NA	0	32.1	9.8	129	13.2	4.06	12.1	14	7.7	98	120	3.8	130	0.6	11	26.25	0	0	0	0	0	1	2135-12-22 19:31:00	1	NA	365	365	90	90	30	30	0	0	0	NA
19030298	25058607	55	M	WHITE	2165-05-31 23:07:00	2165-06-13 17:02:00	0	0	0	NA	0	24.2	7.4	153	19.8	2.77	3.3	12	9	104	134	5.1	131	1.9	38	36.5	0	1	0	0	0	0	NA	0	NA	365	365	90	90	30	30	0	0	0	NA
19036201	26067364	77	F	WHITE	2183-05-02 22:50:00	2183-05-04 17:47:00	0	0	0	NA	0	31.5	10.5	145	14.3	3.39	5.4	13	8.4	112	78	3.2	143	0.7	12	30.9	1	0	1	0	0	0	NA	0	NA	365	365	90	90	30	30	0	0	1	NA
19047342	25049531	75	M	WHITE	2128-12-22 07:15:00	2128-12-24 19:10:00	0	0	0	NA	0	40.8	14.5	200	14.2	4.18	14.2	20	9.2	102	117	4.5	139	2.2	26	23.7857142857143	0	0	0	1	0	0	NA	0	NA	365	365	90	90	30	30	0	0	0	NA
19050114	27555313	67	M	WHITE	2152-05-05 12:31:00	2152-05-06 11:46:00	0	0	0	NA	0	37.6	13.5	128	14.8	4.49	6.5	12	9	103	149	3.5	140	0.8	10	34.3666666666667	1	1	0	0	0	0	NA	0	NA	365	365	90	90	30	30	0	0	0	NA
19054474	24790008	85	F	WHITE	2152-02-29 07:15:00	2152-03-01 14:19:00	0	0	0	NA	0	41.5	13.5	235	12.9	4.52	8.9	13	9.3	102	142	4.2	140	0.7	14	28.3631551764587	0	0	1	1	0	0	NA	0	NA	365	365	90	90	30	30	0	0	0	NA
19056923	26840246	65	F	HISPANIC/LATINO - GUATEMALAN	2129-06-12 17:03:00	2129-06-21 16:15:00	1	0	0	2130-08-11	0	29.1	9.5	23	15.3	3.1	3.2	18	8.6	96	110	4	131	1.2	19	27.8416666666667	0	1	0	0	0	0	NA	0	424	424	365	424	90	424	30	0	0	0	NA
19070081	28091828	77	M	WHITE	2178-02-14 20:08:00	2178-02-15 16:42:00	0	0	0	NA	0	37.5	12.5	339	13.2	4.1	8.5	14	9.8	100	173	3.7	136	1.2	16	33.3	1	1	1	0	0	0	NA	0	NA	365	365	90	90	30	30	0	0	0	NA
19070679	22804457	72	M	WHITE	2130-06-12 04:41:00	2130-06-12 17:42:00	0	0	0	NA	0	30	10.1	103	17.2	3	3.9	16	9.2	101	133	4.4	140	1	20	27.1	1	0	0	0	0	0	NA	0	NA	365	365	90	90	30	30	0	0	0	NA
19077990	20611421	55	M	WHITE	2115-09-22 18:54:00	2115-09-26 14:40:00	0	0	0	NA	0	45.1	15.9	250	12	4.87	16.1	14	8.6	106	138	4.3	138	0.6	8	28.3631551764587	0	0	1	0	0	0	2116-12-18 10:21:29	1	NA	365	365	90	90	30	30	0	0	0	NA
19080098	25711066	79	M	WHITE	2156-05-29 16:44:00	2156-05-30 16:04:00	0	0	0	NA	0	40.2	13.7	241	11.9	4.34	10.1	15	9.1	96	148	3.5	143	1.2	24	28.3631551764587	1	0	0	0	0	0	2156-05-29 21:42:17	1	NA	365	365	90	90	30	30	0	0	0	NA
19081645	21510012	70	M	WHITE	2154-05-12 23:26:00	2154-05-16 18:46:00	1	1	1	2154-07-12	0	34.8	10.9	195	14	3.83	7.9	13	8.2	102	55	4.2	143	0.6	23	20.3	1	1	0	0	0	0	NA	0	60	60	60	60	60	60	30	0	0	0	NA
19088637	28242657	27	M	WHITE	2186-05-09 15:56:00	2186-05-11 14:47:00	0	0	0	NA	0	41.9	15.1	211	12.3	4.74	13.4	16	9.3	95	186	3.2	138	0.9	17	36.05	0	0	1	0	0	0	NA	0	NA	365	365	90	90	30	30	0	0	0	NA
19101104	24134189	49	M	WHITE	2145-07-08 21:50:00	2145-07-10 12:39:00	0	0	0	NA	0	40.7	13.6	330	11.6	4.32	24.5	13	9.4	101	131	4.2	137	0.8	12	29.1375	0	0	0	0	0	0	NA	0	NA	365	365	90	90	30	30	0	0	1	NA
19102603	23406541	66	F	WHITE	2114-12-22 04:52:00	2114-12-29 19:10:00	0	0	0	NA	0	30.7	10	251	12.5	3.35	8.3	15	9.7	105	80	4.2	144	2.6	38	27	0	0	0	0	0	0	NA	0	NA	365	365	90	90	30	30	0	0	0	11.3
19106727	20884462	73	M	OTHER	2178-11-06 15:29:00	2178-11-15 13:00:00	0	0	0	NA	0	38.2	13.2	215	11.8	4.13	7.7	12	8.2	101	85	3.7	134	1.2	17	28.3631551764587	0	0	1	0	1	0	2178-11-08 10:21:44	1	NA	365	365	90	90	30	30	0	0	0	NA
19120150	21395780	40	M	WHITE	2152-04-15 16:32:00	2152-05-04 16:07:00	0	0	0	NA	0	40.9	13.3	166	14.2	4.48	10.2	13	9.4	97	115	4.3	138	0.7	10	28.3631551764587	0	0	0	0	0	0	NA	0	NA	365	365	90	90	30	30	0	0	0	NA
19121453	20762023	39	F	WHITE	2163-02-25 20:22:00	2163-03-02 17:50:00	0	0	0	NA	0	37.4	12	314	14.6	4.4	5.3	10	9	110	91	4.2	141	0.9	14	28.3631551764587	0	0	0	0	0	0	NA	0	NA	365	365	90	90	30	30	0	0	1	NA
19122740	24694721	65	M	UNKNOWN	2186-12-15 17:18:00	2186-12-18 17:20:00	0	0	0	NA	0	42.1	14.4	195	12.1	4.1	9.2	7	8.4	106	144	3.8	138	0.9	7	28.3631551764587	1	0	1	1	0	0	NA	0	NA	365	365	90	90	30	30	0	0	1	NA
19123857	21645488	69	M	UNABLE TO OBTAIN	2134-07-21	2134-08-01 15:05:00	0	0	0	NA	0	33	10.1	338	17.1	3.64	7.6	12	9.7	97	105	4.3	137	0.7	15	20	1	0	0	0	0	0	NA	0	NA	365	365	90	90	30	30	0	0	0	NA
19124004	28148073	54	F	WHITE	2119-10-31 09:00:00	2119-11-02 12:00:00	0	0	0	NA	0	32.1	10.3	309	13.8	3.46	5.2	12	8.1	107	124	3.2	138	0.6	5	22.9	1	0	0	0	0	0	2120-05-22 12:09:55	1	NA	365	365	90	90	30	30	0	0	0	NA
19132891	29503709	91	M	WHITE	2175-03-28 00:56:00	2175-04-11 15:30:00	1	1	1	2175-04-11	0	27.4	8.9	82	18	2.3	8	14	8.7	107	116	5	140	2.9	59	28.3631551764587	0	0	1	0	0	0	2175-03-28 02:31:00	1	13	13	13	13	13	13	13	1	0	1	NA
19139127	24574935	61	M	WHITE	2179-07-02 23:50:00	2179-07-08 18:00:00	0	0	0	NA	0	42.7	14.9	149	12.6	4.37	10.2	17	9.2	100	158	3.8	139	0.8	16	28.3631551764587	1	0	0	0	1	0	2179-07-03 01:00:00	1	NA	365	365	90	90	30	30	0	0	0	NA
19146875	25187356	60	M	WHITE	2172-01-30 14:57:00	2172-02-06 17:00:00	0	0	0	NA	0	33.1	10.9	293	13.9	3.78	14.3	11	8.5	100	97	4.1	137	0.7	13	28.7266666666667	1	0	0	0	0	0	NA	0	NA	365	365	90	90	30	30	0	0	0	NA
19149543	25959699	69	F	WHITE	2134-06-30 18:47:00	2134-07-04 22:11:00	0	0	0	NA	0	25.6	8.3	380	14.8	2.86	14.8	10	7.7	106	146	4	140	0.5	11	28.3631551764587	1	0	0	0	0	1	2134-06-30 18:49:42	1	NA	365	365	90	90	30	30	0	0	0	NA
19158564	26141179	62	F	BLACK/AFRICAN AMERICAN	2140-01-12 18:49:00	2140-01-14 15:20:00	1	0	0	2149-04-12	0	35.4	11.9	311	14	4.07	13.6	12	9.5	102	126	3.7	138	0.7	8	18.4	1	0	0	0	0	0	NA	0	3377	3377	365	3377	90	3377	30	0	0	0	154.4
19162610	26123344	65	M	PATIENT DECLINED TO ANSWER	2138-11-10 22:47:00	2138-11-13 18:00:00	0	0	0	NA	0	37.1	12.5	174	11.6	3.89	4.5	9	8.8	103	88	3.9	138	0.7	17	23.3	0	0	0	0	0	0	NA	0	NA	365	365	90	90	30	30	0	0	0	NA
19166718	26209524	50	M	WHITE	2186-09-25 17:22:00	2186-09-27 16:12:00	0	0	0	NA	0	37.4	13.1	171	12.6	4.51	9.5	16	8.4	100	170	3.3	140	1.1	15	31.38	1	0	0	0	0	0	NA	0	NA	365	365	90	90	30	30	0	0	0	NA
19171875	22938619	80	F	WHITE	2119-10-04 13:51:00	2119-10-06 14:23:00	0	0	0	NA	0	40.4	13.7	255	13.9	4.28	6.1	13	7.9	106	93	4	141	1.1	13	28.3631551764587	0	0	0	0	0	0	NA	0	NA	365	365	90	90	30	30	0	0	0	NA
19177084	24011324	80	F	WHITE	2154-11-06 22:06:00	2154-11-09 18:50:00	0	0	0	NA	0	25.8	8.6	326	14.1	3	11.5	13	8	102	110	3.6	137	0.5	7	28.3631551764587	1	0	0	0	0	0	NA	0	NA	365	365	90	90	30	30	0	0	0	NA
19177655	27206823	80	M	WHITE	2140-12-08 02:32:00	2140-12-08 19:15:00	1	0	0	2147-03-02	0	40.3	12.6	103	16.2	4.33	6.9	15	9.7	100	106	4.8	141	2	48	30.2428571428571	1	0	1	0	0	0	NA	0	2274	2274	365	2274	90	2274	30	0	0	0	NA
19186711	25808008	43	M	BLACK/AFRICAN AMERICAN	2129-05-11 02:51:00	2129-05-14 13:10:00	0	0	0	NA	0	29.1	9.3	288	13.6	3.09	10.3	7	8.1	109	89	4.1	137	1	8	20.8857142857143	0	0	0	0	0	0	NA	0	NA	365	365	90	90	30	30	0	0	0	NA
19205747	22228103	67	M	WHITE	2127-08-31 18:45:00	2127-09-01 18:30:00	0	0	0	NA	0	39.3	12.7	179	14	3.67	4.4	10	9	105	84	4.2	142	0.9	15	28.3631551764587	0	0	0	0	0	0	NA	0	NA	365	365	90	90	30	30	0	0	0	NA
19210266	29377145	62	M	WHITE	2173-08-11 18:51:00	2173-10-01 13:15:00	1	1	0	2174-02-04	0	43	13.5	227	17.7	5.03	8.1	16	8.3	94	187.908829807397	5.1	130	1	17	33.1	0	1	1	1	0	0	2173-08-29 04:07:46	1	176	176	176	176	90	176	30	0	0	1	149.6
19215239	24483654	86	M	OTHER	2121-09-30 02:02:00	2121-10-07 12:30:00	1	1	1	2121-10-07	1	28.7	9.4	109	18.4	2.89	5.2	16	6.8	105	82	4.9	134	2.1	40	28.3631551764587	0	0	0	0	1	1	2121-09-30 02:37:00	1	6	6	6	6	6	6	6	1	0	1	NA
19215980	24844078	74	F	WHITE	2120-01-11 17:38:00	2120-01-23 17:25:00	1	0	0	2121-07-13	0	33.4	10.5	233	14.6	3.69	15.3	15	8.5	100	283	4.6	135	0.7	14	22.2	1	1	1	0	0	0	NA	0	548	548	365	548	90	548	30	0	0	1	NA
19248022	24636389	71	M	UNKNOWN	2182-08-20 14:55:00	2182-09-05 13:30:00	0	0	0	NA	0	40	13.4	174	15.2	4.22	10.5035278846654	13	8.3	100	158	4.4	141	1.5	35	28.3631551764587	0	0	0	1	1	1	2182-08-20 14:55:29	1	NA	365	365	90	90	30	30	0	0	1	NA
19272996	21835576	63	M	WHITE	2145-01-29 14:55:00	2145-01-30 16:00:00	0	0	0	NA	0	39.7	14.9	148	13.2	4.41	5.7	12	9.5	106	99	4.7	143	1.1	17	25.08125	1	0	1	0	0	0	NA	0	NA	365	365	90	90	30	30	0	0	0	NA
19277757	28945718	86	M	WHITE	2131-08-13 00:26:00	2131-08-29 15:03:00	1	1	1	2131-08-29	1	31.4	9.7	188	16.2	3.08	20.3	14	6.9	111.141010045425	94	4.7	150	1.9	36.2957815556361	28.3631551764587	0	0	0	1	1	1	2131-08-13 00:28:55	1	15	15	15	15	15	15	15	1	0	0	NA
19277902	24677261	60	M	WHITE	2160-05-15 16:48:00	2160-05-16 13:25:00	0	0	0	NA	0	38.3	13.6	293	13.6	4.06	6.8	12	9.4	104	88	3.6	140	0.8	18	27.675	1	0	1	0	0	0	NA	0	NA	365	365	90	90	30	30	0	0	0	NA
19278313	22984578	87	F	WHITE	2122-09-05 16:51:00	2122-09-15 16:32:00	0	0	0	NA	0	28.7	9.4	189	15.7	3.33	4.7	8	8.5	108	90	3.9	140	1.3	39	28.3631551764587	1	0	0	0	0	0	NA	0	NA	365	365	90	90	30	30	0	0	0	NA
19280764	26742046	47	M	WHITE	2160-12-05 23:41:00	2160-12-09 18:10:00	0	0	0	NA	0	36	12.3	100	12.5	3.91	3.1	11	8.3	98	116	4.1	135	0.8	8	31.1142857142857	0	0	0	0	0	0	NA	0	NA	365	365	90	90	30	30	0	0	0	269.3
19291544	28490282	27	M	HISPANIC/LATINO - PUERTO RICAN	2157-08-18 02:07:00	2157-09-27 15:50:00	0	0	0	NA	0	42	13.6	215	12.8	4.68	15	14	8.6	106	146	4.1	138	0.9	15	31.2	1	0	0	0	1	1	2157-10-15 21:06:51	1	NA	365	365	90	90	30	30	0	0	0	NA
19312975	28175919	61	M	WHITE	2138-07-26 01:52:00	2138-08-02 17:43:00	1	1	0	2139-05-10	0	34.1	11.7	69	15.2	3.32	5.4	21	7.1	97	73	4.4	140	0.7	6	28.3631551764587	1	0	0	0	0	1	2138-10-23 01:51:00	1	287	287	287	287	90	287	30	0	0	0	NA
19318183	25363401	67	F	WHITE	2192-09-20 16:51:00	2192-09-30 14:30:00	0	0	0	NA	0	37.4	12.5	170	13	3.77	18.7	12	8	105	120	3.6	142	0.7	13	28.3631551764587	1	0	0	0	1	1	2192-09-20 20:19:08	1	NA	365	365	90	90	30	30	0	0	0	197.1
19327610	29514472	61	M	WHITE	2153-04-06 22:44:00	2153-04-08 13:18:00	0	0	0	NA	0	42.5	15	256	13.6	4.76	6	13	9.5	103	116	4.2	138	0.8	14	28.3631551764587	0	0	1	0	0	0	NA	0	NA	365	365	90	90	30	30	0	0	0	NA
19328492	22331921	64	M	WHITE	2126-09-17 17:41:00	2126-09-26 17:00:00	0	0	0	NA	0	47.8	16.4	218	12.9	5.04	8.9	16	9.3	104	120	4.3	139	1.1	25	35	0	0	0	0	0	0	NA	0	NA	365	365	90	90	30	30	0	0	0	NA
19368045	22254306	51	M	WHITE	2121-08-16 19:21:00	2121-08-22 14:40:00	1	1	0	2121-12-22	0	31.5	10.5	56	13.2	2.75	6.7	10	7.2	93	96	2.8	129	0.9	11	31	1	0	0	0	0	0	NA	0	127	127	127	127	90	127	30	0	0	0	NA
19381639	28418654	77	F	WHITE	2119-09-25 16:03:00	2119-09-28 12:13:00	0	0	0	NA	0	30.3	9.2	331	18.3	3.57	8.6	11	9.4	113	134	3.9	145	1.4	18	30.5	0	0	0	0	0	0	NA	0	NA	365	365	90	90	30	30	0	0	0	NA
19382911	25563519	52	M	WHITE - OTHER EUROPEAN	2181-01-29 06:17:00	2181-01-31 15:00:00	0	0	0	NA	0	40.2	13.5	217	14	4.98	10.7	14	9.7	105	129	3.2	140	1.1	17	28.3631551764587	1	0	1	0	0	0	2181-01-29 06:21:56	1	NA	365	365	90	90	30	30	0	0	0	NA
19394918	25107371	64	F	BLACK/AFRICAN AMERICAN	2176-01-11 17:46:00	2176-01-14 17:45:00	1	0	0	2189-09-26	0	29.9	9.7	213	14.9	3.68	17.3	16	9.2	104	143	4.6	141	0.8	13	30.365	0	0	0	0	0	0	NA	0	5006	5006	365	5006	90	5006	30	0	0	1	NA
19407320	29376967	51	M	WHITE	2177-07-19 01:24:00	2177-07-21 14:00:00	0	0	0	NA	0	40.1	13.8	194	12.6	4.47	5.9	15	9.8	103	86	4	139	0.9	17	23.6470588235294	0	0	0	0	0	0	NA	0	NA	365	365	90	90	30	30	0	0	0	NA
19414662	26138181	76	M	UNKNOWN	2134-11-17	2134-12-08 18:16:00	0	0	0	NA	0	32.3	10.4	147	14.7	3.08	16.7	11	9.4	107	110	4.1	145	1.1	15	25.4642857142857	0	0	1	0	0	1	2134-11-19 01:40:28	1	NA	365	365	90	90	30	30	0	1	1	NA
19418737	29107749	67	M	WHITE - OTHER EUROPEAN	2161-01-18 12:00:00	2161-01-21 14:18:00	0	0	0	NA	0	41.4	13.4	195	14.2	4.52	14.3	21	9.4	100	168	4.9	139	1.2	16	28.578125	0	0	0	0	0	0	NA	0	NA	365	365	90	90	30	30	0	0	0	NA
19423826	24824696	69	M	WHITE	2132-05-27 05:41:00	2132-05-28 15:00:00	0	0	0	NA	0	40.1	13.5	256	12.6	4.57	11.3	11	8.7	101	93	4	138	1.4	23	29.15	1	0	0	0	0	0	NA	0	NA	365	365	90	90	30	30	0	0	0	NA
19453613	27180335	73	M	WHITE	2176-08-15	2176-08-18 17:23:00	1	0	0	2178-04-29	0	45	14.7	197	15.3	5.09	11.8	15	10	108	120	5.4	143	1.5	19	28.5666666666667	1	1	0	0	0	0	NA	0	622	622	365	622	90	622	30	0	0	0	NA
19457543	27693053	75	F	OTHER	2170-04-06 16:34:00	2170-04-10 14:46:00	0	0	0	NA	0	41.2	13.7	199	13.7	4.73	7.8	11	8.7	105	120	3.5	139	0.9	18	28.3631551764587	1	0	0	0	0	0	NA	0	NA	365	365	90	90	30	30	0	0	0	NA
19469401	27083309	91	F	WHITE	2116-05-06 09:23:00	2116-05-14 14:50:00	1	1	0	2117-02-19	0	34.3	11	262	13.8	3.48	8.6	11	9.1	97	152	3.3	138	1	19	28.3631551764587	0	0	0	0	0	0	NA	0	288	288	288	288	90	288	30	0	0	0	NA
19474782	21865978	62	M	WHITE	2147-01-29 12:34:00	2147-02-02 16:43:00	1	1	0	2147-06-24	0	33.7	11.1	39	14.5	3.48	3.6	12	8.4	113	79	3.6	146	0.8	12	24.4	0	0	0	0	0	0	NA	0	145	145	145	145	90	145	30	0	0	0	NA
19474929	27080164	73	M	WHITE	2124-04-17 17:43:00	2124-04-20 13:45:00	0	0	0	NA	0	38.2	13.8	147	13.8	4.16	9	10	8.5	102	98	3.4	137	0.9	13	25.5818181818182	1	0	1	0	0	0	NA	0	NA	365	365	90	90	30	30	0	0	0	NA
19481121	28095187	70	M	WHITE	2166-06-02 22:10:00	2166-06-07 13:30:00	0	0	0	NA	0	27.8	9.7	110	15.7	2.65	10.3	13	8.4	92	80	4.56173060271128	132.606919973816	2.6	42.3146427180317	28.3631551764587	1	0	0	0	0	0	NA	0	NA	365	365	90	90	30	30	0	0	0	NA
19487571	20562493	76	M	WHITE	2135-06-12 23:18:00	2135-06-17 15:00:00	0	0	0	NA	0	37.7	12.1	164	14.2	3.91	7.7	16	7.8	106	146	3.4	141	0.9	15	28.3631551764587	0	0	1	0	0	0	2135-06-12 23:19:15	1	NA	365	365	90	90	30	30	0	0	0	NA
19498583	27469465	65	M	WHITE	2140-02-14 18:02:00	2140-02-16 18:11:00	0	0	0	NA	0	39.4	13.2	231	11.9	4.14	7	9	8.4	104	92	4.2	137	0.9	10	31.22	1	0	0	0	0	0	NA	0	NA	365	365	90	90	30	30	0	0	0	NA
19501990	24957967	58	F	WHITE	2194-04-24 21:14:00	2194-04-26 18:12:00	0	0	0	NA	0	33.8	10.7	229	14.4	4.24	5.3	15	8.8	101	85	4.2	140	0.5	17	37.3	1	0	0	0	0	0	NA	0	NA	365	365	90	90	30	30	0	0	0	NA
19508604	28747200	84	F	WHITE	2177-05-15 18:12:00	2177-05-24 14:59:00	0	0	0	NA	0	36.4	11.7	117	12.2	3.75	11.2	21	9.4	101	99	4.5	134	1.4	34	31.6	0	1	1	0	0	0	NA	0	NA	365	365	90	90	30	30	0	0	0	NA
19536425	29850791	54	F	WHITE	2186-03-14 13:14:00	2186-03-20 18:49:00	0	0	0	NA	0	28.9	9	445	17.9	3.42	8.6	16	9	101	126	4.1	136	0.9	15	20.8857142857143	0	0	0	0	0	0	NA	0	NA	365	365	90	90	30	30	0	0	1	NA
19540596	25911925	45	M	HISPANIC/LATINO - PUERTO RICAN	2167-02-05 23:32:00	2167-02-07 20:19:00	0	0	0	NA	0	30.7	9.7	321	14.3	3.72	8.4	14	8.7	104	147.482221911342	5.1	135	2.9	53	29.5	0	0	0	0	0	0	NA	0	NA	365	365	90	90	30	30	0	0	0	NA
19541439	29423726	71	M	WHITE	2125-12-20 19:30:00	2125-12-22 16:00:00	0	0	0	NA	0	29.7	9.6	33	11.7	3.14	3.1	13	8	104	104	3.7	142	1.1	12	27.0166666666667	0	0	1	0	0	0	NA	0	NA	365	365	90	90	30	30	0	0	0	NA
19553033	23936728	72	M	WHITE	2129-03-17 13:25:00	2129-03-21 18:11:00	0	0	0	NA	0	35.9	11.1	196	14	3.88	6.9	8	8.7	107	93	4.7	140	1.6	13	28.3631551764587	0	0	0	0	0	0	NA	0	NA	365	365	90	90	30	30	0	0	0	117.6
19560012	21583748	34	M	ASIAN - SOUTH EAST ASIAN	2169-10-13 01:22:00	2169-10-18 12:42:00	0	0	0	NA	0	42.3	14.3	196	13.1	5.29	7.6	19	7.7	97	121	3.7	137	0.9	11	27.7	0	0	0	0	0	0	NA	0	NA	365	365	90	90	30	30	0	0	1	12.7
19561431	20998969	68	F	WHITE	2144-12-10 07:15:00	2144-12-12 12:40:00	0	0	0	NA	0	38.4	13.3	185	12.8	4.29	7.4	12	9.3	106	180	3.5	141	1	10	18.2052631578947	1	0	0	0	0	0	NA	0	NA	365	365	90	90	30	30	0	0	0	NA
19568160	25761629	35	F	WHITE	2117-10-14 12:36:00	2117-10-15 15:39:00	0	0	0	NA	0	36.6	11.9	313	15.5	3.71	5.8	13	9.7	99	83	4.4	140	0.6	8	27.55	0	0	0	0	0	0	NA	0	NA	365	365	90	90	30	30	0	0	1	NA
19568227	28552432	56	M	WHITE	2146-04-05 06:45:00	2146-04-15 20:05:00	0	0	0	NA	0	38.7	13	200	13.1	4.31	12.4	16	8.6	99	112	3.5	136	0.7	13	22.5	0	0	1	0	0	0	NA	0	NA	365	365	90	90	30	30	0	0	0	NA
19568826	22974534	85	F	UNKNOWN	2179-10-20 17:04:00	2179-11-02 15:45:00	0	0	0	NA	0	31	10.5	122	14.4	3.63	7.7	15	8.4	99	153	4.4	135	2	37	28.3631551764587	0	0	0	0	1	0	2179-10-20 18:03:00	1	NA	365	365	90	90	30	30	0	0	0	NA
19575017	29252890	84	F	WHITE	2126-08-23 18:11:00	2126-08-27 15:00:00	0	0	0	NA	0	38	12.2	194	14.3	4.21	12.5	18	8.3	105	157	4.8	139	0.9	28	24.1	1	1	1	0	0	0	NA	0	NA	365	365	90	90	30	30	0	0	0	NA
19584536	27776995	81	M	WHITE	2132-02-17 12:14:00	2132-02-23 14:55:00	1	1	0	2132-12-12	0	31.5	10.4	237	15.4	3.27	30.6	17	7.4	113	72	3.6	145	1	27	30.7	1	0	1	0	0	1	2132-02-17 12:15:21	1	298	298	298	298	90	298	30	0	0	0	NA
19587449	27749283	62	M	WHITE	2119-02-14 23:01:00	2119-02-21 15:45:00	1	1	0	2119-12-29	0	34.4	12.5	307	15.1	3.81	14.5	14	8.4	98	102	3.9	136	1	24	28.3631551764587	0	0	1	0	1	1	2119-12-22 10:15:00	1	317	317	317	317	90	317	30	0	0	0	NA
19587562	28052253	66	M	WHITE	2153-03-21 19:48:00	2153-04-04 13:45:00	1	0	0	2159-04-17	0	41.1	13.9	301	12.4	4.31	6.6	14	9.3	103	139	4.1	137	0.9	12	26.175	1	1	1	0	0	0	2153-03-29 13:03:42	1	2217	2217	365	2217	90	2217	30	0	0	0	NA
19587671	24430981	47	M	WHITE - OTHER EUROPEAN	2200-09-26 08:25:00	2200-09-27 14:04:00	0	0	0	NA	0	36.6	12.3	227	13.2	3.75	13.3	14	8.6	101	129	3.9	139	0.8	14	23.236	0	0	0	0	0	0	NA	0	NA	365	365	90	90	30	30	0	0	0	NA
19589523	25257175	55	F	WHITE	2112-08-12 19:52:00	2112-08-16 11:58:00	0	0	0	NA	0	27.8	9.5	150	15.5	2.79	7.6	11	8.1	100	82	3.7	135	0.7	11	19.5	0	0	0	0	0	0	NA	0	NA	365	365	90	90	30	30	0	0	0	NA
19600190	22712277	53	M	WHITE	2161-08-22 23:43:00	2161-08-25 17:15:00	0	0	0	NA	0	41.1	13.9	167	13.4	4.71	12.5	15	8.7	101	101	4.1	139	0.9	8	29.35	0	0	0	0	0	1	2161-08-23 13:03:49	1	NA	365	365	90	90	30	30	0	0	0	NA
19606762	27626602	63	M	WHITE	2153-04-13	2153-04-18 17:10:00	0	0	0	NA	0	30.4	10.2	149	15.1	3.61	7.8	12	8.6	107	169	4.9	142	2.2	26	27.35	0	1	0	0	0	0	NA	0	NA	365	365	90	90	30	30	0	0	0	NA
19616989	29737747	75	M	WHITE	2126-07-17 18:58:00	2126-07-18 14:46:00	0	0	0	NA	0	42	13.9	224	13.8	4.85	8.1	10	8.9	107	86	3.9	143	0.8	9	28.3631551764587	0	0	0	0	0	0	NA	0	NA	365	365	90	90	30	30	0	0	0	NA
19650086	20234167	82	F	WHITE	2173-07-28 02:11:00	2173-08-04 15:32:00	0	0	0	NA	0	29	9.9	287	14.8	3.21	12.6	17	9.2	104	224	4.1	134	0.9	33	28.3631551764587	0	1	1	0	0	0	NA	0	NA	365	365	90	90	30	30	0	0	0	NA
19651501	24686666	74	F	HISPANIC/LATINO - COLUMBIAN	2173-12-09 19:46:00	2173-12-12 16:32:00	0	0	0	NA	0	31.9	9.9	319	13.2	3.49	13.2	12	8.1	101	81	4.2	140	0.8	12	19.4733333333333	0	0	0	0	0	0	NA	0	NA	365	365	90	90	30	30	0	0	0	NA
19661445	21323786	86	M	WHITE	2130-11-01 13:41:00	2130-11-05 17:33:00	1	0	0	2134-03-07	0	30.9	10	208	14.7	3.24	10.2	12	9.7	102	91	4.2	138	1.3	25	24.1	0	0	0	0	0	0	2130-11-01 15:50:00	1	1221	1221	365	1221	90	1221	30	0	0	0	NA
19661761	22304328	68	M	WHITE	2130-11-02 08:30:00	2130-11-03 14:42:00	0	0	0	NA	0	31.6	10.9	176	14.1	3.65	6.7	11	8.1	106	142	4.1	140	0.8	17	28.3631551764587	1	1	0	0	0	0	NA	0	NA	365	365	90	90	30	30	0	0	0	NA
19680051	21543455	69	F	WHITE	2129-05-22 18:12:00	2129-05-27 13:42:00	0	0	0	NA	0	30.3	9.8	274	14.2	3.38	16.1	9	8.2	101	123	3.2	134	0.7	8	27	1	0	0	0	0	0	NA	0	NA	365	365	90	90	30	30	0	0	0	NA
19683637	23608528	83	M	WHITE - RUSSIAN	2182-09-05 18:52:00	2182-09-10 16:23:00	0	0	0	NA	0	42.5	13.5	234	13.2	4.56	11.4	11	9	104	234	5.2	137	0.9	16	35.2538461538462	1	1	1	1	0	0	2182-09-05 21:04:00	1	NA	365	365	90	90	30	30	0	0	1	NA
19698946	20257580	60	M	WHITE - EASTERN EUROPEAN	2145-10-04 18:35:00	2145-10-12 13:45:00	0	0	0	NA	0	45.4	15.5	160	12.5	4.78	10.7	16	8.1	100	131	3.6	137	0.9	16	28.3631551764587	1	0	1	0	1	0	2145-10-08 16:48:07	1	NA	365	365	90	90	30	30	0	0	0	NA
19702029	20489019	56	F	WHITE	2112-01-01 00:38:00	2112-01-02 16:51:00	0	0	0	NA	0	38	13	193	15.4	4.43	7.5	16	8.9	102	89	3.8	140	0.8	14	28.3631551764587	1	1	0	1	0	0	NA	0	NA	365	365	90	90	30	30	0	0	0	15.9
19719412	25707247	92	F	WHITE - OTHER EUROPEAN	2114-11-12 13:19:00	2114-11-20 11:00:00	0	0	0	NA	0	34.2	10.6	181	15.6	3.72	12.5	13	8.7	108	77	3.7	144	1	43	22	0	0	1	0	0	0	NA	0	NA	365	365	90	90	30	30	0	0	1	NA
19728994	24060875	89	M	WHITE - OTHER EUROPEAN	2157-08-05 15:02:00	2157-08-12 15:10:00	0	0	0	NA	0	36.2	11.9	205	12	3.54	12.5	16	8.8	103	90	3.6	140	1	22	28.3631551764587	1	0	0	0	1	0	2157-08-05 23:47:56	1	NA	365	365	90	90	30	30	0	0	0	NA
19749941	24951573	51	M	WHITE	2143-10-23 01:24:00	2143-10-24 20:20:00	0	0	0	NA	0	40.5	13.6	188	13.2	4.39	4.7	10	8.2	101	91	4	136	1	12	28.3631551764587	1	0	0	0	0	0	NA	0	NA	365	365	90	90	30	30	0	0	0	NA
19754350	22837466	91	F	WHITE	2130-04-19 16:28:00	2130-04-23 15:40:00	1	1	0	2130-08-03	0	39.1	12.9	122	16	4.43	13.6	17	8.6	101	152	3.6	138	1.4	20	28.3631551764587	1	0	1	0	0	0	NA	0	105	105	105	105	90	105	30	0	0	0	NA
19755493	21175297	91	F	WHITE	2135-03-19 22:16:00	2135-03-23 17:00:00	0	0	0	NA	0	45.1	14.6	331	13.7	4.96	9	13	9.9	102	128	4	142	0.8	16	28.3631551764587	1	1	1	0	0	0	NA	0	NA	365	365	90	90	30	30	0	0	0	NA
19755860	29580732	50	F	WHITE	2184-10-10 17:36:00	2184-10-19 16:05:00	0	0	0	NA	0	25.7	8.1	205	14.2258080503261	2.4	23.8	10	8.1	108	197	3.1	140	0.4	12	28.3631551764587	0	0	0	0	1	1	2184-10-10 17:37:54	1	NA	365	365	90	90	30	30	0	0	0	NA
19770224	26569000	47	M	WHITE	2181-06-29 00:32:00	2181-07-07 13:00:00	0	0	0	NA	0	35.2	12	157	13.9	3.91	9.7	17	8.5	103	148	3.8	138	0.9	12	29.5037037037037	0	0	0	0	0	0	2181-06-29 15:06:44	1	NA	365	365	90	90	30	30	0	0	0	NA
19772209	27292080	33	F	WHITE	2155-06-26 15:36:00	2155-06-30 18:20:00	0	0	0	NA	0	33.6	11	226	12.9	3.79	4.5	12	9.1	103	121	3.8	139	0.6	5	28.3631551764587	0	0	0	0	0	0	NA	0	NA	365	365	90	90	30	30	0	0	0	3.1
19775053	20813969	66	M	WHITE	2172-04-12 16:15:00	2172-04-19 11:00:00	0	0	0	NA	0	27.9	10.1	163	13	3.27	14.6	14	8.2	103	280	3.8	136	1.7	37	25.9	0	1	0	0	0	0	NA	0	NA	365	365	90	90	30	30	0	0	0	NA
19784432	26307036	65	M	WHITE	2118-09-09 00:10:00	2118-09-11 14:30:00	1	0	0	2119-10-27	0	35.5	11.4	33	14.3	3.69	8	11	9	102	119	4.3	140	1	11	35.0628571428572	0	1	0	0	0	0	NA	0	412	412	365	412	90	412	30	0	0	0	NA
19784760	29503689	56	M	WHITE	2131-03-12 16:11:00	2131-03-14 14:24:00	1	1	1	2131-05-04	0	23.7	8.1	274	11.2	2.78	8.8	8	8.9	92	133	4.2	130	0.9	14	30	0	0	0	0	0	0	NA	0	52	52	52	52	52	52	30	0	0	0	NA
19796371	23879617	68	M	WHITE	2136-06-07 14:11:00	2136-06-09 14:46:00	0	0	0	NA	0	24.8	7.9	166	13.9	2.5	4.6	12	9	107	99	4.4	144	1	10	24.5	0	0	0	0	0	0	NA	0	NA	365	365	90	90	30	30	0	0	0	NA
19800412	23914523	70	F	UNKNOWN	2172-02-08 21:36:00	2172-02-10 02:20:00	1	1	1	2172-02-10	1	19.4	6.5	115	13.9	2.23	0.9	14	8.1	99	119.848688213331	3.7	135	1.2	29	28.3631551764587	1	1	0	0	1	1	2172-02-08 21:37:41	1	1	1	1	1	1	1	1	1	0	1	NA
19835843	24621669	36	F	WHITE	2132-03-12 03:57:00	2132-03-19 16:00:00	0	0	0	NA	0	38.8	13.1	280	13.8	4.2	5.3	14	9	106	90	4	139	0.5	18	27.4791666666667	0	0	0	0	0	0	2132-03-14 11:42:00	1	NA	365	365	90	90	30	30	0	0	1	NA
19840858	28769952	81	M	WHITE	2146-10-07 14:14:00	2146-10-18 18:55:00	0	0	0	NA	0	37.4	12.3	126	13.4	3.74	10.7	17	9.6	99	96	4.4	143	2.1	61	23.6	0	1	0	1	0	0	NA	0	NA	365	365	90	90	30	30	0	0	0	NA
19851669	23347897	69	F	WHITE	2188-12-11 20:53:00	2188-12-16 18:03:00	0	0	0	NA	0	27.8	9.8	206	12.3	2.73	4.2	17	9.2	99.3240296532246	117	3.7	136.325890570499	1.6	23	21	1	0	0	0	0	0	NA	0	NA	365	365	90	90	30	30	0	0	0	NA
19874340	23609836	92	M	UNKNOWN	2128-11-06 01:21:00	2128-11-10 22:18:00	1	1	1	2128-11-10	1	31.3	9.4	128	14.8	3.11	5.7	7	9.3	115	197	3.9	150	1.1	31.5956152652968	28.3631551764587	1	0	0	1	0	1	2128-11-06 01:23:23	1	3	3	3	3	3	3	3	1	0	0	NA
19881850	20841009	72	M	WHITE	2132-05-29 16:56:00	2132-06-01 13:59:00	0	0	0	NA	0	39.6	13.3	234	13.3	4.17	4.9	10	9.1	102	107	4.1	139	0.8	14	28.3631551764587	0	0	0	0	0	0	NA	0	NA	365	365	90	90	30	30	0	0	0	NA
19882906	28093176	65	F	WHITE	2148-02-01 00:41:00	2148-02-02 14:45:00	0	0	0	NA	0	32.9	11.7	170	14	3.61	6.7	16	8.2	104	85	3.7	139	1	12	28.3631551764587	0	0	0	0	0	0	NA	0	NA	365	365	90	90	30	30	0	0	0	NA
19885726	29902732	92	F	UNKNOWN	2118-12-12 00:55:00	2118-12-16 15:58:00	1	1	0	2119-08-03	0	41.2	13.1	251	12.8	4.49	10.3	20	8.6	98	75	4.5	138	0.9	19	18.2	1	0	0	1	0	0	NA	0	233	233	233	233	90	233	30	0	0	0	NA
19891393	27776006	80	M	WHITE	2122-12-06 12:40:00	2122-12-19 18:51:00	1	1	1	2123-01-21	0	38.4	13.1	159	20.1	4.09	8.3	11	8.2	104	94	5.2	137	1.5	39	28.3631551764587	0	1	0	0	1	0	2122-12-06 13:08:00	1	45	45	45	45	45	45	30	0	0	0	NA
19897675	20344270	61	F	WHITE	2193-04-05 23:42:00	2193-04-10 11:07:00	0	0	0	NA	0	34.9	11.7	278	12.6	3.7	6.6	12	9	96	241	3.6	133	0.9	26	31.18	1	1	0	0	0	0	NA	0	NA	365	365	90	90	30	30	0	0	1	NA
19899134	22573387	28	F	WHITE	2154-09-28 17:05:00	2154-09-30 01:23:00	0	0	0	NA	0	34.7	11.3	276	12.3	3.79	3.8	10	9.1	105	82	3.7	138	0.6	9	28.3631551764587	0	0	0	0	0	0	NA	0	NA	365	365	90	90	30	30	0	0	0	NA
19913465	28293201	59	M	UNKNOWN	2167-08-01 05:09:00	2167-08-21 13:40:00	0	0	0	NA	0	26.2	8.7	77	15.5	2.79	13.6	11.6205615260789	8.48415068584269	108	254	4.6	141	0.8	10	28.3631551764587	1	1	0	0	1	1	2167-08-01 06:38:00	1	NA	365	365	90	90	30	30	0	0	0	NA
19916072	28914301	64	M	WHITE	2192-09-01 07:15:00	2192-09-03 19:45:00	0	0	0	NA	0	36.9	12.9	192	12.5	4.41	15.7	13	9	103	124	4.3	136	0.9	13	31.44	1	0	0	0	0	0	NA	0	NA	365	365	90	90	30	30	0	0	0	NA
19921674	23776947	36	F	WHITE - OTHER EUROPEAN	2173-05-30 22:47:00	2173-06-16 14:00:00	0	0	0	NA	0	27.7	8.7	298	15	3.49	8.8	17	8.9	95	161	4	133	0.5	2	28.3631551764587	0	0	0	0	0	0	NA	0	NA	365	365	90	90	30	30	0	0	0	112.3
19927349	21467712	59	F	HISPANIC/LATINO - PUERTO RICAN	2110-06-22 08:00:00	2110-06-28 14:31:00	0	0	0	NA	0	41.1	13.9	280	13.1	4.33	8.1	15	9.2	104	141	3.8	140	0.7	12	28.3631551764587	1	1	0	0	0	0	NA	0	NA	365	365	90	90	30	30	0	0	0	NA
19929764	25194949	57	F	WHITE	2115-01-22 17:34:00	2115-01-30 16:00:00	1	1	0	2115-08-07	0	21.8	7.3	133	18	2.12	10.5	10	7.8	99	97	4	133	0.4	10	21.92	0	0	0	0	0	0	NA	0	196	196	196	196	90	196	30	0	0	1	NA
19932332	27988393	82	F	UNKNOWN	2176-12-16 23:50:00	2176-12-25 15:30:00	0	0	0	NA	0	41.5	13.6	308	13.2	4.58	11.5	14	9.7	94	139	3.5	131	0.6	22	28.3631551764587	1	0	0	1	0	0	2176-12-16 23:51:30	1	NA	365	365	90	90	30	30	0	0	0	NA
19935244	24166031	84	M	WHITE - RUSSIAN	2140-05-05	2140-05-14 19:05:00	0	0	0	NA	0	31.1	10.5	102	13.4	3.41	14.8	12	8.3	103	130	4.7	134	0.7	15	25.0727272727273	1	0	0	0	1	1	2140-05-24 07:33:41	1	NA	365	365	90	90	30	30	0	0	0	NA
19960719	25123370	77	M	WHITE - OTHER EUROPEAN	2114-04-21 05:08:00	2114-04-22 14:53:00	0	0	0	NA	0	43.9	14.7	195	13.5	4.37	7.1	10	9.3	101	115	4.3	138	2.1	62	28.7125	0	0	1	0	0	0	NA	0	NA	365	365	90	90	30	30	0	0	1	NA
19965414	23489511	31	M	WHITE	2163-08-17 10:02:00	2163-08-19 12:20:00	0	0	0	NA	0	43.7	14.1	243	13.1	4.73	7.4	13	9.3	104	102	4.2	141	1.1	14	28.3631551764587	0	0	0	0	0	0	NA	0	NA	365	365	90	90	30	30	0	0	0	NA
19969139	26990712	75	M	UNKNOWN	2143-01-18 16:57:00	2143-01-19 16:11:00	0	0	0	NA	0	44.2	14.5	177	14	5	5.9	15	8.9	102	96	4.1	140	1	14	28.05	1	0	1	0	0	0	NA	0	NA	365	365	90	90	30	30	0	1	0	NA
19979419	23347172	50	M	WHITE	2125-09-01 07:15:00	2125-09-06 12:58:00	0	0	0	NA	0	43.4	14.7	199	12.4	4.88	31.6	14	8	110	186	3.6	143	1.1	20	38.8	1	0	0	0	1	1	2125-09-01 08:40:50	1	NA	365	365	90	90	30	30	0	0	0	NA
19988108	24101542	55	F	WHITE	2165-03-16 20:31:00	2165-03-19 11:45:00	0	0	0	NA	0	44.5	14.2	337	13.5	4.55	8	16	9.4	103	130	4.1	141	0.7	7	28.3631551764587	0	0	0	0	0	0	NA	0	NA	365	365	90	90	30	30	0	0	0	NA
19990486	25266731	90	F	WHITE	2181-12-02 05:36:00	2181-12-06 15:30:00	0	0	0	NA	0	32.3	10.1	386	15.9	3.14	7.3	16	9.1	104	156	4.6	143	2.7	63	34.4375	0	1	0	0	0	0	NA	0	NA	365	365	90	90	30	30	0	0	1	NA
19992365	20220175	61	M	WHITE - OTHER EUROPEAN	2167-10-21 03:09:00	2167-10-28 16:47:00	0	0	0	NA	0	40.2	13.6	307	14	4.42	12.3	14	8.3	105	78	5.4	137	0.9	15	25.9571428571429	1	0	1	1	0	0	2167-10-21 03:41:00	1	NA	365	365	90	90	30	30	0	0	0	NA
19993308	23940253	82	F	WHITE	2177-10-24 19:58:00	2177-10-26 11:35:00	0	0	0	NA	0	34.8	11.5	418	15.2	3.59	7.1	16	9.8	107	110	3.9	140	1.9	25.1807339924104	28.3631551764587	0	0	0	0	0	0	NA	0	NA	365	365	90	90	30	30	0	0	0	NA
19996673	29017569	72	F	WHITE	2149-06-07 17:41:00	2149-06-18 15:15:00	0	0	0	NA	0	29.2	9.6	141	14.6	2.89	13.4	14	9	99	113	5.1	137	1.23734752987543	34	28.3631551764587	0	0	1	0	1	1	2149-06-09 10:14:53	1	NA	365	365	90	90	30	30	0	0	1	NA
